# Supplementary material for: A Non-targeted Proteomics Newborn Screening Platform for Inborn Errors of Immunity
Source: J Clin Immunol. 2024 Oct 25;45(1):33. doi: 10.1007/s10875-024-01821-7 (PMC11511704; doi:10.1007/s10875-024-01821-7)
Supplement: Supplementary file 2 — Supplementary file2 (XLSX 3212 KB) [file 10875_2024_1821_MOESM2_ESM.xlsx]

## Sheet: Data
#	Uniprot Ac.	Protein name	Gene name	Molecular Weight	Identified Peptide Count	Protein Group Score	Newborn#1	Newborn#2	Newborn#3	Newborn#4	Newborn#5	Newborn#6	Newborn#7	Newborn#8	Newborn#9	Newborn#10	Newborn#11	Newborn#12	Newborn#13	Newborn#14	Newborn#15	Newborn#16	Newborn#17	Newborn#18	Newborn#19	Newborn#20	Newborn#21	Newborn#22	Newborn#23	Newborn#24	Newborn#25	Newborn#26	Newborn#27	Newborn#28	Newborn#29	Newborn#30	Newborn#31	Newborn#32	Newborn#33	Newborn#34	Newborn#35	Newborn#36	Newborn#37	Newborn#38	Newborn#39	Newborn#40	Adult#1	Adult#2	Adult#3
1	O15230	Laminin subunit alpha-5	LAMA5	400 kDa	1	1	0	0	0	0	0	0	0	0	0	0	0	0	0	0	0	0	0	0	0	0	0	0	0	0	0	0	0	0	0	0	0	0	0	0	0	0	0	0	0	0	0	0	0
2	Q14005	Pro-interleukin-16	IL16	142 kDa	5	1	3565987	497380	603110	425328	446874	428234	248844	474808	837300	791149	1350967	411099	1837972	775415	280108	1475537	524905	500280	505968	408272	301793	1163363	1216917	401427	295024	395864	388221	271030	306081	261168	2814285	323470	243097	234344	616226	330492	1098001	696497	545642	311036	132288	142128	774374
3	P04114	Apolipoprotein B-100	APOB	516 kDa	231	1	19964290000	5860759000	1602059000	4078759000	8318735000	6053376000	4278508000	6504677000	5295948000	7095557000	4626664000	5492619000	7155877000	8164222000	7182373000	6265642000	10605280000	7755866000	5056164000	4787240000	2108023000	3581616000	1807726000	2065578000	4765665000	3825594000	2254327000	1445665000	3174767000	1444874000	2817286000	2133905000	1457951000	4134043000	976295100	2058509000	2952585000	4830906000	4294057000	6516443000	1378171000	8200139000	6321364000
4	P02549	Spectrin alpha chain, erythrocytic 1	SPTA1	280 kDa	144	1	17651720000	16291380000	7387263000	7517078000	14874930000	7074755000	16704210000	11681800000	19462250000	11307130000	10284550000	13276890000	12713640000	7795719000	12195320000	12195560000	9068765000	18823610000	13612830000	12415950000	3019862000	5644110000	4487439000	5253462000	6543774000	8617588000	4070706000	3460431000	5132039000	2704256000	3778871000	3518651000	2580569000	5904836000	2310280000	5022910000	4519093000	8452158000	6636258000	5543827000	3625685000	1562315000	2260161000
5	Q86YZ3	Hornerin	HRNR	282 kDa	14	1	2828177	4125120	457108	12354960	3157715	12564950	1028562	16263140	285966	561269	3146609	6882008	14905110	1729461	7855271	896684	947471	760053	1071208	3628879	511843	160112	9371671	719573	4586852	42315240	16121930	3382492	9754743	10730970	1870618	1672071	7520661	42380610	2393414	544630	10453160	461200	732182	1024448	400412	1341643	7118819
6	P35527	Keratin, type I cytoskeletal 9	KRT9	62 kDa	25	1	130152500	104207900	23861800	497478700	32094780	223809900	14704490	505251300	22964310	12172800	101125300	118994100	371382400	228077200	189249900	13008050	130159000	7030200	30771500	266361400	46727790	17645910	114223000	7539254	197550500	1139847000	498654400	152862000	184275500	349798900	303001200	79578010	139228800	3415040000	79389590	65488200	245311000	12676400	46121430	15044370	11729020	182045300	475675700
7	P02751	Fibronectin	FN1	272 kDa	47	1	3450809000	1511682000	934842400	4626450000	3941194000	4008515000	5459598000	3819332000	1979691000	1893252000	2395328000	1338656000	2654907000	4274076000	2838293000	3471833000	4301569000	8514845000	1915482000	2871437000	1958805000	1634707000	2822717000	3582065000	5633227000	4420910000	6054892000	2448482000	3108725000	2714734000	2493972000	1770712000	1922515000	2596610000	1566231000	2145732000	5809225000	1843148000	2520592000	2341064000	2623479000	2375470000	2134490000
8	P16157	Ankyrin-1	ANK1	206 kDa	87	1	14136130000	12412700000	4099006000	6271134000	14279830000	5812862000	12363000000	9648247000	15126190000	8571820000	7550628000	10406680000	12326840000	10030970000	9285206000	9298183000	7019078000	14331100000	11543510000	10381140000	2999928000	6695746000	4737305000	5735101000	5895649000	7899753000	3514373000	3077684000	4628798000	2778397000	3924353000	3015005000	2323753000	5067046000	2395985000	5702401000	4243849000	7193184000	5042947000	5276157000	3200238000	1806357000	2017216000
9	Q14697	Neutral alpha-glucosidase AB	GANAB	107 kDa	26	1	188281600	122477600	77697420	66090410	140938800	74079740	151653300	148092500	149075600	89390830	86670720	96986870	113719500	132463700	112929400	135364900	94566140	163298100	127437200	124892600	40188800	62273790	70506770	60236140	67411640	84149810	45505200	36231660	62202590	52459060	146918400	34157490	29862610	62975270	33989470	122145600	51702660	74007070	67414820	72845450	18407170	21697230	39527780
10	P04217	Alpha-1B-glycoprotein	A1BG	54 kDa	6	1	48224430	24729270	13523890	25207330	29564910	26274020	26975310	20910250	26798710	21732800	17134800	20948300	17822100	21827170	25320450	21678040	47229820	28072700	19860240	22209880	12635520	12350620	12580200	9952145	17850150	13380300	18319360	9245024	22396300	5180733	66887140	12201010	7206188	12317020	6746332	9281353	14986400	23099730	20890490	11046980	22960660	21388610	42474010
11	O75955	Flotillin-1	FLOT1	47 kDa	24	1	1445062000	986241500	377295900	504885300	1378577000	497817500	1267760000	824834000	1430089000	620416900	565461800	575794200	965356700	908552800	712289200	564776800	487876200	1134999000	790768500	695522100	222340800	446938300	380592800	405536000	427338100	640296600	307123000	293453800	424787700	235448900	471797500	257393100	190704200	452530900	236679000	770226800	350447100	501155100	435801700	360249500	270675200	175114600	144051800
12	P00918	Carbonic anhydrase 2	CA2	29 kDa	12	1	470817400	224244300	147252700	245588600	318433200	160501300	671569900	175931300	338607400	96181460	211383600	124954300	234120800	335904300	97418670	274684500	277204000	233451900	206781500	161235000	125837400	72889690	78127710	53887350	68531730	50745790	63749840	77612590	185189500	88270010	277820800	52328420	80297270	115607100	76984210	80655740	132489300	85424590	127519200	79644790	747113200	581194300	384149500
13	P11166	Solute carrier family 2, facilitated glucose transporter member 1	SLC2A1	54 kDa	12	1	3837659000	4001048000	1459813000	1534064000	5135962000	2364889000	3763443000	3463868000	4069526000	2917159000	3483448000	3474273000	4769381000	4111888000	3718133000	2632649000	2143024000	3670006000	3611850000	3236642000	1619397000	2293967000	2310037000	1994348000	2023280000	2958355000	1493197000	1583863000	2062464000	1356008000	172627600	1277002000	822080100	2290816000	1355931000	3088116000	2029595000	3055818000	2110464000	2236581000	1190278000	937811400	999479700
14	Q15691	Microtubule-associated protein RP/EB family member 1	MAPRE1	30 kDa	6	1	14524570	13081060	9742616	16868100	17726280	15459300	15974870	13339670	16492270	12210260	12400650	15040720	18812580	12131250	15694960	14394180	16037380	24483500	13246240	14080440	10250480	8377672	13683230	13175050	15092940	17847870	8147987	11520280	9963373	7694931	21016130	8310793	10576050	9172751	8720507	8882466	9594204	11297290	10593420	9513684	7636897	3600902	6371891
15	Q5D862	Filaggrin-2	FLG2	248 kDa	11	1	1223651	3940463	1497961	939454	592538	1105721	543223	1520593	3284621	783175	1653184	877253	9441954	1193713	10407460	1142011	29209470	1951262	1843878	30506720	5810947	2064657	3145649	946011	1788622	15727740	1691546	4628783	992501	764554	4264017	546270	7586186	12356030	13337910	11081940	1854992	2727686	1500288	3827350	945728	593412	2748456
16	P01008	Antithrombin-III	SERPINC1	53 kDa	16	1	111906100	49418180	15420940	40378140	40214660	20218340	71966600	28631010	27692970	24119300	18751440	27065490	18234080	24581250	32385080	46239470	61099870	66125830	28254920	31489420	19847270	17382960	22991990	27867800	72698910	32894710	28078280	19332150	36007160	14587620	78495540	24456830	10047600	20350970	11286890	22077540	28433530	37937580	30444850	27431500	13549810	48233700	70537200
17	P01023	Alpha-2-macroglobulin	A2M	163 kDa	61	1	12137720000	5132118000	2038317000	4406594000	5809837000	3704498000	3778182000	4413053000	5355239000	2958309000	3929726000	4341063000	3591130000	5474869000	5383986000	4432789000	6669113000	4716628000	3480245000	3004187000	2069205000	2599874000	2647868000	2233258000	3314414000	2695754000	3233999000	1689753000	3159744000	1856316000	3563886000	2023591000	1630380000	2882303000	2086599000	2106247000	2317505000	3532315000	3580413000	3324597000	927245100	1190952000	6850345000
18	P01024	Complement C3	C3	187 kDa	73	1	5115769000	2217153000	1203746000	2115708000	1898222000	1534148000	1459466000	1434303000	2097574000	1526801000	1156688000	1327331000	1177702000	1751996000	2383784000	1979965000	3244811000	1714715000	1279635000	1390562000	1143977000	1463025000	871753000	648683300	1096548000	1071121000	1336341000	628029900	1804846000	595376500	2031102000	578361500	612351300	1225927000	708178100	1151639000	861747400	1446732000	1584778000	1199682000	953225400	2018669000	1854499000
19	P18206	Vinculin	VCL	124 kDa	42	1	981363400	232071900	308503900	404721100	494353300	490743000	503917200	518794500	414432300	400848800	442015200	393923800	252393200	280137000	559626300	776295500	485109400	595261500	602560500	318236100	203714100	186674400	364743000	204453500	307166800	240432900	233436000	137261100	306733400	260091900	640575100	146052800	88711310	266395300	152026800	220123600	245409100	314391500	537266000	241409000	119390600	107545100	291671100
20	P23634	Plasma membrane calcium-transporting ATPase 4	ATP2B4	138 kDa	28	1	142581500	85272970	37296470	73709130	132376500	67480360	155110200	117047500	147578600	85375460	81144990	90277150	128009600	144990300	85150410	106047500	84152950	163799900	128112000	96353640	39711830	63533510	58934170	48152320	55910240	61449170	32116140	39121180	55966010	26845330	86852960	29884710	13751000	53510480	28128850	80443570	50055900	60604990	55728650	44864140	27759300	24060140	27374880
21	P11277	Spectrin beta chain, erythrocytic	SPTB	246 kDa	134	1	18274620000	13844810000	6535144000	7631625000	14933740000	7195981000	16145220000	11261110000	19038160000	11079800000	9923655000	13093620000	13071470000	9711762000	10337980000	12330120000	8348674000	17149820000	13031600000	11691830000	3079354000	5755970000	4914126000	4914105000	5561813000	8425529000	3742059000	3528935000	5671954000	2525839000	4278668000	3383911000	2385847000	5683299000	2487414000	4723210000	4465900000	7783352000	5907105000	4907613000	3589663000	1869029000	2593357000
22	Q86UX7	Fermitin family homolog 3	FERMT3	76 kDa	27	1	627106600	196431000	100329900	256708900	424972400	230929100	390807400	273925000	267796500	155174600	252436400	195119800	195377900	265714700	395586400	493986500	346942500	451254800	339677600	199118000	132398300	140967600	283368500	139620100	212407300	201823900	175272300	82978090	192115600	195993700	349035500	83490500	55854410	196917700	86720500	129806800	181598500	175995100	281880900	155845600	82896860	99519700	158667900
23	P10768	S-formylglutathione hydrolase	ESD	31 kDa	4	1	16314130	14238220	15342110	16346030	17047920	13994980	22503580	17124340	10206950	16171070	18415820	9495088	16243640	14595720	12575150	12896480	19482870	24189560	17975290	16410620	9632741	7693604	13358620	14842450	13330250	16431230	16900070	10289490	14752320	12080280	27917110	8240456	9311853	6391539	12348890	15842940	12505660	12185550	11500640	12416220	8468758	13052200	9895943
24	P02765	Alpha-2-HS-glycoprotein	AHSG	39 kDa	3	1	119297300	22938480	35430820	61944150	65569430	56638640	50690770	51651650	87412800	34907460	43774970	45607140	43380900	40217660	71081260	60517480	107019200	68806550	70637570	48552390	48765510	19883020	38434870	38147130	65945150	45386990	31835840	29793930	57264750	29691160	37500340	50057490	22729740	39588320	30341130	37863590	33140210	70629500	41563300	28984060	27639500	36158810	57080450
25	Q9Y490	Talin-1	TLN1	270 kDa	80	1	3849619000	985154900	674847300	1521553000	2627619000	1597903000	2481969000	2272258000	1309966000	1220333000	1514716000	1406881000	1134344000	1305873000	2366697000	3065691000	1941449000	2396638000	2373280000	1127826000	650637700	707741200	1432317000	695080800	1080196000	1132587000	983017700	489825700	1128490000	912960700	1326366000	473076700	275762700	1097008000	463743600	663727800	1002520000	1055923000	1663013000	830949700	164163900	463784300	940050500
26	P08514	Integrin alpha-IIb	ITGA2B	113 kDa	25	1	1051974000	280934200	177356800	493249400	996976400	598690800	964600200	908233700	466106000	366841800	529546000	426144300	383772600	438911400	770925600	1259493000	699525900	1047235000	750317500	457700700	330792100	249279500	750406500	374627600	490020400	482382500	498953500	235113100	574459200	545533200	455004000	210857000	125299700	593801900	236341500	526783300	545151200	317683800	688586200	305517400	102109200	290595100	475809400
27	P35579	Myosin-9	MYH9	227 kDa	94	1	3227876000	1009627000	1019069000	1750754000	2427262000	1764362000	2859915000	2646049000	1382333000	1792165000	1497216000	1449215000	1456080000	976533100	2362626000	3235995000	2204196000	3444586000	1937271000	1475057000	1017336000	863803000	2044104000	947694500	1554536000	1352843000	1249914000	791310400	1614267000	1084336000	902414800	535238200	370237600	1187891000	689459300	945505700	1323687000	890661700	2550004000	1040179000	214197500	362313800	847972800
28	P07738	Bisphosphoglycerate mutase	BPGM	30 kDa	12	1	195870200	228687000	350184700	322378200	258536800	215627900	280193600	230439800	277728000	223679700	270130100	235539400	255100100	133660300	252448600	295203400	261463900	293128600	285218200	228484700	222008600	108141800	183524400	182393000	212605100	209283000	183374500	209828800	188320900	125097900	256341100	182319400	113620400	174714000	211625100	185429100	208606300	260343300	220671500	135451100	120811000	91148140	183280300
29	Q9H0U4	Ras-related protein Rab-1B	RAB1B	22 kDa	11	1	23126960	11294660	4681941	11989440	27278600	8388404	15944470	11120700	22987820	8872592	6820370	6039017	22748390	16593350	14862320	20489890	11335350	22236550	14752340	10533730	9443219	8714582	9468302	5663739	11599130	9866726	6293131	8371567	9967717	6733012	23794640	5936911	2470474	6603565	5100111	6815781	9243187	10406370	9655538	2703392	3104536	2092564	3115265
30	P02675	Fibrinogen beta chain	FGB	56 kDa	24	1	11204550000	7647075000	5122548000	15046220000	9397162000	21189760000	5898459000	6774337000	8945387000	14571160000	10752760000	8282408000	12507320000	9407403000	13337120000	12026760000	26255190000	8885772000	9952899000	15206420000	6335942000	6270446000	5178669000	4152485000	5430948000	5886620000	5811445000	6403810000	6052885000	3684112000	5365338000	4668394000	6506106000	6074055000	5937810000	3845378000	5199350000	7346416000	8591815000	5784416000	11048290000	2533578000	3242212000
31	Q02161	Blood group Rh(D) polypeptide	RHD	45 kDa	4	1	4164214	144586	0	87046.5	116192	0	193293	34183.8	36784.4	51217.8	125681	75329.4	76321.2	4192.35	72774.4	332414	631729	2269977	27977.5	680424	0	0	0	0	16605.1	22511.3	0	19284.6	56863.9	0	4399092	0	31226.9	85852.4	0	264189	14711.2	27965.5	0	17148	76401.3	142146	118090
32	P52566	Rho GDP-dissociation inhibitor 2	ARHGDIB	23 kDa	4	1	44274820	23561290	13274840	17259190	25309970	14593510	27082790	27105490	24143170	19635290	15969220	20744940	21328250	14056210	23042580	26686080	22319690	26249510	26913860	16487230	5759326	7662363	12931210	9111091	11892840	10441520	10096760	6176099	13167390	9070030	31860280	5094240	4615750	7941793	4741047	13487030	7249701	9961897	12356580	7565740	3548369	3909456	9876524
33	P00450	Ceruloplasmin	CP	122 kDa	28	1	247018700	161526700	59181280	116584800	149085100	102383700	82428900	108405300	118926100	86338680	81858900	80007290	106800900	68956680	118349900	110067600	244613900	134135100	74699590	83163150	59064630	39284360	37410770	49238910	63774000	46021730	77563940	54266330	94854390	41242860	153889900	40233870	49344820	54042410	51531620	61997770	63157860	85399930	79758120	107440500	166275800	141014700	286690100
34	Q99623	Prohibitin-2	PHB2	33 kDa	8	1	63760620	32287550	16692310	26818700	51507860	35386080	51137870	50924620	46129480	43036480	37491400	32994400	44961630	61998920	54756390	51839540	54102070	64083260	56303700	32956670	27726220	26743040	75488380	36775330	35284270	39720160	27738400	28326090	39221180	46792270	51461510	20611940	13456970	38351700	25807900	85072470	38859320	38180110	51004750	36427990	6920713	9013433	21420380
35	P32119	Peroxiredoxin-2	PRDX2	22 kDa	9	1	1217806000	929377400	416045300	587804300	499914200	574120000	503653900	752249400	691419600	491136400	494659500	808753100	719256800	1269325000	640385200	436378200	674848800	738577000	759978300	873117000	517609900	278215800	435394200	564444500	789228000	609393500	493959400	363450900	812491200	398562400	186737500	375124000	522501100	345744600	402661800	448792100	631525900	850707000	795958400	423111000	455076000	668208600	468145200
36	P04406	Glyceraldehyde-3-phosphate dehydrogenase	GAPDH	36 kDa	12	1	563447600	245367100	297285100	309947500	399560500	446338100	401915300	396332500	452749600	280603700	335031400	343498600	413983000	326156300	356066300	387368500	413319000	410962300	460752200	356149200	249822600	174113500	242327300	239543300	248275400	248261200	237538700	225610000	258810000	181512400	263510100	165459200	141033300	210115600	237295200	249073200	214934400	308049000	318745200	237556900	201565300	157448900	205997500
37	Q96PL5	Erythroid membrane-associated protein	ERMAP	53 kDa	11	1	98402410	77256610	21444670	47404060	113474700	48590950	95518980	71551310	85702480	61793280	67815480	60289080	110609600	71619380	76679590	71386920	55376340	108332500	77644550	96458220	28262560	26222150	44630130	31070500	41107510	35546280	26548020	25998420	39484530	21072940	39006750	28565260	13863520	31840700	24917000	74974770	31695220	73418520	47863310	35461300	38585430	18662750	23335760
38	P30153	Serine/threonine-protein phosphatase 2A 65 kDa regulatory subunit A alpha isoform	PPP2R1A	65 kDa	15	1	59742740	52116150	59640640	56868130	65314140	55736480	68939870	46349260	60339600	60147390	43939840	56756170	69725390	44428990	59083830	61162630	62252050	74340150	59081110	55361880	40095230	32932330	41733320	34300940	40341320	51180330	37270760	30623670	41361540	26576430	55269070	30625590	21839340	41488070	37489510	32405180	35905150	53162450	49020660	33427220	27124130	24671830	29731640
39	P21333	Filamin-A	FLNA	281 kDa	85	1	6139212000	1372385000	940738200	2771073000	4436070000	3102288000	4881184000	4250947000	2384747000	2096450000	3319724000	2529819000	2116804000	2243113000	5081688000	6420651000	3637104000	5354898000	4033636000	1970968000	1629886000	1367578000	3277596000	1499381000	2207602000	2260459000	2283513000	1098476000	2461599000	2583773000	1772891000	1132450000	653629200	2469031000	1053449000	1661189000	2437297000	1792114000	3570379000	1677442000	359923800	1230445000	2284616000
40	P04075	Fructose-bisphosphate aldolase A	ALDOA	39 kDa	13	1	373759900	235396700	249989900	258741800	339903700	300008600	359150800	325955100	334735700	279843800	262442400	252686600	329395300	200560400	368772200	343470600	321150200	344407200	358954500	293680800	191483800	148089000	221840400	195167800	230352700	238520800	193465700	189687600	231514000	195767800	330459600	145359700	141194100	174297500	170911000	236363300	157634700	243271500	265226800	204200400	145325300	128748200	181471800
41	P00488	Coagulation factor XIII A chain	F13A1	83 kDa	16	1	201734400	39176890	28713080	68529780	80464070	60007020	58441290	55997970	70074740	52287700	72762880	50049030	36487110	54951830	72052070	120622000	92710460	66337080	104818300	57883860	31067630	29813820	51514310	23007620	46522560	36820860	36687490	20679400	42201420	38295520	413138400	21952170	16599430	43322780	21813200	23571610	43801650	44381020	84273430	29222430	20727910	24771530	46811080
42	P06396	Gelsolin	GSN	86 kDa	13	1	179752100	97667460	64267160	89154320	134895400	99060530	162100200	121842100	91073910	68768110	92573860	129805100	70663550	58245660	157251000	137060200	140393600	114609900	155683200	87637680	25411190	42975800	81143030	55207760	96840770	60155580	49291860	34416790	60690890	50350130	124367400	43516530	27135000	66306790	25643600	55955070	62113660	106565700	86150710	59223270	24870620	40547500	51557200
43	P15169	Carboxypeptidase N catalytic chain	CPN1	52 kDa	8	1	3596994	2813361	1303603	3715541	3055895	2642220	3240863	3551398	4168070	2692373	2416235	2715584	2334942	1665872	3411000	5695462	7125293	3829531	3298690	2440696	2397730	1619920	1935294	1244381	3033354	1218385	2668544	1467894	3266635	1636728	4436411	2841252	1390348	2576789	2041693	2392051	2385389	3652311	3294814	2597260	2666921	4337709	7222704
44	Q92508	Piezo-type mechanosensitive ion channel component 1	PIEZO1	287 kDa	31	1	166110100	139811000	50601350	118692600	227763900	98314290	213473400	216794400	193144300	155412000	127717000	129961700	165965400	156566700	174900900	175510700	125474000	202946100	163730400	179528800	61576080	110510800	100273300	105028900	95818030	116168000	67189880	71905150	102876200	74091050	87490770	88043420	49466060	110656700	58946270	204355200	81096890	115471600	114970900	131373700	41814730	44283620	36540590
45	P01042	Kininogen-1	KNG1	72 kDa	10	1	112845300	84398990	34272700	74230940	85698160	69239730	54950980	49147040	69963190	55195090	50733750	52762500	53795360	62189410	69168010	65840320	136012600	84671310	52187840	77633210	30340540	27503670	46154760	42041270	58730630	31045570	41107600	27809330	52965060	28316570	123932600	36640750	36616540	38574460	32147580	41938920	34970790	50590800	44551550	35420440	52725660	76273690	86718790
46	P09211	Glutathione S-transferase P	GSTP1	23 kDa	7	1	75469900	55038780	68270610	63228080	124544800	95880120	99176100	61195480	80515320	93352650	52660520	67797620	115993100	61349940	73287890	80564490	92226790	102943100	72433440	93930050	43820220	33105110	55632360	54886280	56366230	72935490	59372560	57144220	56415580	35796780	116759800	42638860	26338610	36606490	49869770	48403890	46087210	61630390	57652290	29871460	16217480	9501544	22760760
47	P18428	Lipopolysaccharide-binding protein	LBP	53 kDa	10	1	61271250	32865470	7408438	18565510	19224280	12012430	11531560	19671420	25775700	22963030	15583110	19119310	29314920	18740570	35861300	18776820	40458640	34883890	33919570	19007370	10365570	13932000	11841410	24525720	20740980	10590190	16484140	3988522	41649730	6026750	41173010	5983393	5172651	12089250	6808414	13356870	11729830	19084790	34155460	17005670	13443680	35082050	14897650
48	P30613	Pyruvate kinase PKLR	PKLR	62 kDa	20	1	111847900	79322500	47893950	69683680	82400220	65995280	79372770	53056970	86919450	75858530	55796850	73675790	84956730	105818300	114139800	83784720	63400200	90739240	79262350	59516480	50728960	53990160	55047600	37667340	52094300	65040200	44391490	40610670	59263280	34994220	145356500	38374230	29988780	50921490	36677700	46606040	49374030	75608160	83888830	48908940	28924000	21425280	26741490
49	P16452	Erythrocyte membrane protein band 4.2	EPB42	77 kDa	36	1	6330060000	5022943000	1836369000	2647857000	6752475000	2794397000	5000426000	4682223000	6946063000	3661763000	3832817000	4491698000	5727550000	4964867000	4571693000	4868563000	3213816000	7075936000	5190908000	4261040000	1596356000	2680477000	2659786000	3235476000	3082588000	4194164000	2070846000	1814817000	2565303000	1695216000	1892524000	1603203000	1473183000	2594610000	1248953000	3813633000	2348231000	3642731000	2714007000	3397634000	1582205000	1129800000	1089616000
50	P04040	Catalase	CAT	60 kDa	23	1	740568100	458167300	414867500	479816400	493408700	438256500	402423100	409554200	447722200	406511400	443503800	379455400	414857500	438919100	377861400	435475500	349841900	465056000	420536900	384043300	314851000	254360600	389329000	311041200	397250000	314199000	345388000	438282500	398893300	317637100	678511600	443135800	299270400	279471000	374993900	241359100	403645300	449369000	437490200	330758700	402728100	520954400	416073600
51	P35580	Myosin-10	MYH10	229 kDa	80	1	226436300	190175600	315915400	90476210	163949200	69920720	122517900	96191490	354215700	241078900	122127900	126798800	138092500	56657050	131219100	115916200	79108110	255260900	163899500	146606700	35056910	36443350	81722760	84985000	107357700	102511800	51276400	31473000	47882070	34004960	37246660	42399140	45416050	64850880	48900830	65173230	53084240	94031170	74340890	64658700	4671583	4007819	6582160
52	P01009	Alpha-1-antitrypsin	SERPINA1	47 kDa	23	1	3240141000	1344450000	606860200	1355728000	1578394000	926087300	1356729000	874168300	1513396000	752452600	723473600	655110700	1026611000	1165305000	1161180000	1106086000	1876616000	1271981000	1006466000	817482500	811024100	594971400	634208100	683431300	1078165000	759011000	1078314000	529810000	1023482000	550155200	620748000	738058200	561897000	676786900	521766100	632321100	646744600	767838900	850436200	612982300	750985100	553147300	648992500
53	Q00013	55 kDa erythrocyte membrane protein	MPP1	52 kDa	24	1	2065972000	1557622000	499966900	758834300	2111901000	682939200	2060925000	1206467000	2061712000	1069356000	903187900	1170537000	1604693000	1351104000	1184749000	1208190000	1001967000	2027911000	1425333000	1419445000	300957500	819763700	665511300	650846300	764925800	1196381000	429875500	424364400	612647200	339832800	695505300	367556300	278433900	702635700	256124500	911108100	452132600	788576600	604348100	611897000	237673300	143746600	182598600
54	Q13201	Multimerin-1	MMRN1	138 kDa	27	1	171159600	30951090	30313960	110917000	149414200	111013300	188637500	156793400	52824630	39881360	74879990	81936770	47125750	71357140	137463500	185541600	121435800	245114500	107482300	76642050	72447200	33930740	148479100	70777540	141092700	70718200	103778800	36685110	120750000	131384900	151783900	45112300	31429390	87761990	45923000	58019960	102046800	54488790	170422300	78429040	23888830	30449060	74164870
55	P08567	Pleckstrin	PLEK	40 kDa	4	1	38814290	8020211	3553453	10678860	18453290	2021564	38012590	7995434	9665392	3439057	8797955	6118526	4181124	13048530	9661435	47546990	31496680	40730750	8287266	15218840	3036246	3179347	4517148	2871220	4932911	4208496	3068426	2147169	3555311	3447185	26576430	2316579	1918572	10850040	3570779	6865992	3567362	3873349	3132803	3043913	2868712	3302350	7561148
56	Q9P0L0	Vesicle-associated membrane protein-associated protein A	VAPA	28 kDa	8	1	107107400	47218620	26933430	36421310	105364300	46980790	101243800	73942980	71221260	52569130	48378170	49053180	59115890	74944970	59397800	82919890	59026510	99233290	73361950	45118340	24512120	33865540	34442760	29497530	33802420	42824460	18716920	23880360	33565880	27868200	57817870	20207050	13340820	34584520	15812110	51730710	23986280	34178120	33800460	26283030	10106530	11372530	20253000
57	P01011	Alpha-1-antichymotrypsin	SERPINA3	48 kDa	12	1	488043400	183740900	58360240	152733100	129599200	68636780	129019100	126680800	203766800	180781300	93311860	89733930	114617500	119235200	135104100	181022800	226736400	147439000	116219000	80426090	92502840	89393780	41405480	58534340	106741800	58347370	111460000	50943860	163980900	35020010	295984300	44475060	37627120	69478550	60656110	66522120	82443750	106170700	100768400	115654100	53920250	103809100	133654400
58	P13716	Delta-aminolevulinic acid dehydratase	ALAD	36 kDa	10	1	117393000	65015000	70489280	94095100	79901070	84905540	81684370	79263130	61377500	75215690	78870480	91587030	79881420	87307770	63151550	81338200	84381110	91588430	96474950	70322920	59402230	36936420	54470180	51464390	57267200	48035780	49740880	36112790	60482680	46425400	192563300	54377440	42119720	47018050	48439620	31760430	53011950	80926110	65566770	54011920	50038040	51915920	63968810
59	O15439	Multidrug resistance-associated protein 4	ABCC4	150 kDa	28	1	110322100	80737610	23874300	28941730	81660960	48801770	101979000	76252590	122141800	54367420	87803620	46535990	78325340	76202210	71138810	111578100	48702260	114581200	88532660	60623490	35752710	51930290	55817130	47685330	25667060	60094450	30529200	24020830	68792430	37461280	42695360	32969670	26801270	51588290	30120940	62425430	42156040	69394460	43848900	40448870	45046220	41786410	24302060
60	Q5XPI4	E3 ubiquitin-protein ligase RNF123	RNF123	149 kDa	22	1	128784700	128760400	74924570	129990800	164902800	125504800	164565600	105047800	135465400	119473700	112217400	130848000	141847600	109697700	168287700	151759600	122752200	172025100	124639700	132164500	70939520	94468690	91143630	70458100	78829700	127386500	89043280	61980210	93434060	61994840	128530100	66026590	79483270	91866400	65169370	76272100	89775810	158986700	106849200	112144500	69843540	67300040	64989300
61	P23219	Prostaglandin G/H synthase 1	PTGS1	69 kDa	10	1	51983340	24778030	9434172	30338470	62580450	42016580	62145040	50457720	33953520	28460790	42741510	31454070	34053380	16157740	69369320	77946580	44902820	88543930	55129070	31623300	27825880	22593020	44190410	24304560	34271120	39521480	32429130	23010630	43704510	41979180	10423890	18839000	9347890	39062510	20121330	34567480	40841810	32439990	55633760	32452640	14148160	18927220	23816180
62	O75165	DnaJ homolog subfamily C member 13	DNAJC13	254 kDa	41	1	33986750	22867240	11877690	23196540	33397840	10626760	35416780	20568830	36906180	20918820	16096800	22686990	25644500	22176910	31972000	25099520	17819250	42650100	29073460	19223040	7473888	9088292	13154690	11628650	13593590	12697310	8730346	5610407	10006280	6212471	28403070	6469506	4471199	9738082	5968295	9306824	8945190	16284250	13393720	8504661	3329653	2380682	3254949
63	Q13618	Cullin-3	CUL3	89 kDa	20	1	44184740	33075540	21701710	25411130	40280150	20535160	37143010	25506980	39185580	25101560	20675560	31261820	34384340	25853900	36243800	34547060	25230730	39049000	30606160	31541980	14119380	17915820	17106810	15402190	19067780	21438450	15040620	12164690	19995310	11506800	28361600	12296800	11015420	17315530	11637920	15588670	15000520	24059870	20237600	17449370	13011420	10699490	11420610
64	P07996	Thrombospondin-1	THBS1	129 kDa	22	1	603712800	137894000	184841700	394411100	382817300	404985100	386239600	375909000	279085300	265001500	285756100	295613400	187147200	204986200	489151700	671562500	510794500	593695000	331426100	244053800	263573200	140653500	349727500	179370800	290877300	171874800	257487500	116421300	321406300	273167500	1081535000	144647400	92443640	203695300	143133600	162258000	295032300	227125600	507586600	220305400	75657820	110701200	224612400
65	P40197	Platelet glycoprotein V	GP5	61 kDa	11	1	39005250	6042208	4642805	25034120	41462710	19480190	80919450	47970840	6743703	6995820	15547870	12678460	13877710	12731560	29001400	39452030	22266430	64533170	21193140	4019202	18265660	16548970	32426100	18634330	27918240	25148920	26934850	13430890	20448270	30466380	29523360	12240350	6078679	27824840	9462087	25378990	42553550	8758035	41263430	16764570	1044627	16843130	27298130
66	Q9Y265	RuvB-like 1	RUVBL1	50 kDa	15	1	186092000	93431500	57610660	67952630	110481200	57968450	138820400	91707270	153989300	84626610	69623030	94934520	98983660	114865900	74354440	79646370	82775530	113025900	117621100	87058320	25558290	40710850	50269210	44436600	47519070	60350870	26774390	29417580	38619260	25507910	203114200	27550940	20520170	43301390	23591990	30963560	33591790	56427040	38727700	35954620	16752280	5779724	11484830
67	P23229	Integrin alpha-6	ITGA6	127 kDa	11	1	32956530	8855511	2063205	11573070	25422770	13174080	22083480	16373620	9985496	7522312	10653680	10913050	13129510	14649990	23550480	32998420	17818150	28636730	21942790	12037910	7438775	7233981	20321810	8988786	12322150	13763820	10964760	5245117	12802660	12487260	20057050	5608073	3023781	13656180	6988573	12071030	14426220	9457414	20676470	10433330	2860939	7548407	13969070
68	P06727	Apolipoprotein A-IV	APOA4	45 kDa	30	1	1029686000	1188575000	392651700	710545800	769988300	1508559000	510763100	735873500	816838300	773656000	455440900	898971300	541076000	497857900	918591400	693387100	1443374000	853176400	947139000	257850700	213594900	337803100	599351200	772057300	812908800	691510700	421524300	317071200	590868800	277173000	397721300	417612300	360783100	405690900	246166300	395874100	503105700	862974500	783293800	400826800	207112800	221840000	932267600
69	P07384	Calpain-1 catalytic subunit	CAPN1	82 kDa	25	1	357702600	284535800	165282700	213533000	326618600	193118900	368846700	258152100	342991300	224477300	180699500	295007100	259689500	231383400	234846300	295484900	213846900	332948500	276241500	215746800	110513200	158527500	147446800	137432400	198632300	187867000	144476700	91021530	135969900	100308600	240767800	89448070	79302910	159237200	96519130	136203000	118454100	168161000	154343700	142625000	106979100	167447600	175897700
70	P11171	Protein 4.1	EPB41	97 kDa	48	1	7230861000	5085874000	1893555000	3053142000	5765039000	2348979000	6039382000	4127584000	6999884000	3314909000	3003672000	4363523000	5494899000	4952812000	3954414000	3659994000	3326656000	6554633000	4642499000	4349221000	1077093000	2556104000	2095005000	2169506000	2584130000	3982360000	1326486000	1286742000	1868343000	1111760000	1854609000	1270254000	784467800	2529864000	943031900	3176845000	1447262000	3067516000	2118325000	2280576000	885132200	545522400	696273900
71	P02730	Band 3 anion transport protein	SLC4A1	102 kDa	35	1	31412790000	34427710000	15357730000	20331500000	57858890000	25847550000	63436690000	45782330000	48746500000	33177710000	39376040000	39657190000	52702170000	19274060000	40818860000	36076650000	31547940000	38950090000	48917110000	38881980000	14755430000	29147900000	27039470000	27370670000	25274820000	32884460000	16089800000	17941650000	20237250000	15839430000	1927418000	17209770000	10842790000	27091840000	15609700000	36306250000	25230570000	34364790000	26840470000	29734190000	21496880000	18135110000	15315770000
72	P13798	Acylamino-acid-releasing enzyme	APEH	81 kDa	11	1	85558540	63635090	71946460	75673930	77830530	70270290	76588050	61600830	74980690	58129060	73636010	61476440	88820070	60009390	87909350	72855290	62453530	70573460	75249470	65621500	53510720	44060140	47737450	46542280	56742210	56753110	53626470	40904730	57927410	44487320	107200100	46137990	35655570	48837790	49753500	41707990	44519870	80062390	63378560	52391200	60172220	59878940	51385630
73	P35613	Basigin	BSG	42 kDa	5	1	313507000	241778700	87570060	189211300	266491300	117970000	336943000	228068200	346119900	276189400	327781900	209569500	381184100	327558800	271750700	217543100	203651900	378485000	332209400	262241300	73583630	148556700	147996600	141299200	117084800	205109100	76503250	84193610	128274700	67595440	211938600	74942340	67578900	99533030	65110290	262725500	117949300	194384200	142607200	153783100	56850090	37260160	50451230
74	P00390	Glutathione reductase, mitochondrial	GSR	56 kDa	7	1	51538810	29035910	19141410	27561080	41044190	35312920	35992140	28755450	34267960	28729670	26758580	29993260	31785970	29914550	34675240	32722990	30514660	38550920	32635090	29359820	22800060	16318750	22408500	17424730	24551310	20454350	19621780	17913600	22516480	19492520	63191920	12627580	14058970	19106660	13879200	21614720	19916800	24634800	23566960	19393270	19706200	17692000	13155140
75	P78371	T-complex protein 1 subunit beta	CCT2	57 kDa	23	1	158552300	102780200	104435600	97974850	124661900	92507920	89724470	78537010	155081300	112266000	85808600	116847700	115734300	102697900	140998000	133837700	119490300	125575400	115983200	89419890	73733900	42762400	105708300	96128670	70092360	99623120	83016640	61098460	67724850	53157490	159120800	71548090	60798670	49832440	81521930	77686760	70418420	122735000	113754200	55595840	52873550	53812440	55961090
76	Q96DZ9	CKLF-like MARVEL transmembrane domain-containing protein 5	CMTM5	25 kDa	3	1	34653740	11157870	5599975	29093800	52290450	25960970	55095610	37551060	20711030	17687920	25224280	14804900	6129769	14875480	15073020	70692270	34360760	52115070	33654260	18333930	24949550	13587980	46231090	25789550	13480040	6824610	32949800	16626780	39020290	29656720	22277580	17369010	8741962	32563360	10098540	33857990	50617300	23194760	56580090	23833340	9268136	16336540	29193540
77	Q14766	Latent-transforming growth factor beta-binding protein 1	LTBP1	187 kDa	11	1	32384900	8649001	9929857	33882530	39491340	36811280	41191910	42600210	14112280	14625900	26950440	26924880	11242370	16314940	47421090	63008600	38104980	54555420	29352470	18392680	21178130	11571480	37294660	14679990	26775210	11193440	19075230	9371362	25022580	35209820	56910420	12732700	8287711	25338500	12448350	14251450	28868770	13977610	47250250	20364120	6445414	10279210	19214920
78	Q9C0C9	(E3-independent) E2 ubiquitin-conjugating enzyme	UBE2O	141 kDa	21	1	142082100	128015000	86528190	99174470	134715500	84986680	135043600	84685260	142624100	116294000	87892750	106837700	148270500	84013180	145108400	125465400	97037040	154385400	120819500	106887200	68401680	71055590	76396730	66635280	83208730	86224810	69497470	62170840	78012250	44344730	81628690	49311680	38507650	71896630	57126150	67542470	50580740	112598300	85951170	69275020	26174260	23727490	32286950
79	Q9UKV8	Protein argonaute-2	AGO2	97 kDa	26	1	182682000	173591200	85362060	122211300	196035400	109548200	252861400	136902000	264656000	168223400	146236300	159340000	204524900	101978700	154279700	169816000	153524000	249590100	184358900	157426100	57200400	91972570	91727920	86284380	89652190	112900600	70746930	58132890	75175810	46067480	172958400	49079740	37941620	83325200	51885780	82614370	67653800	114226000	95261020	96804940	55631990	36184950	46700910
80	O95996	Adenomatous polyposis coli protein 2	APC2	244 kDa	1	1	42530	1275521	402142	870206	718150	1783853	1260163	1013475	1554446	894845	872739	375661	792716	704891	1955567	1494439	317487	712031	35822.9	1050105	165478	67279.6	490797	9548.41	122099	775239	368700	269728	144654	196316	871498	277891	73110.4	198828	19802.6	506956	79588.1	858456	645671	1075020	457210	1238737	127260
81	Q6B0K9	Hemoglobin subunit mu	HBM	16 kDa	5	1	331702800	261106500	546107300	262183200	272425900	464081800	199396700	208071900	249655800	332224000	142316600	240732400	194101400	296720300	298178800	322189900	214213500	244385200	217321100	113264400	221648100	78246350	202432000	438450000	151021200	211469500	291760700	161610100	321704200	276461200	32631650	257701300	203254300	167778500	211976700	130258000	115286400	168731300	184780400	217814600	7195839	12192930	12466340
82	O14744	Protein arginine N-methyltransferase 5	PRMT5	73 kDa	12	1	18757350	11347600	12488930	16078990	13164610	12636920	15929490	13246360	14949740	11480660	12909430	13312770	13507950	13705010	15124190	15151300	16840490	17224910	13779640	13196990	8048686	8962847	10871730	7766706	10486750	12506990	6983549	6900818	8877172	5080337	28031180	7212988	5144117	9542746	7387109	6122384	7960274	13178400	10856400	8195432	6560025	4635145	5973789
83	Q9Y277	Voltage-dependent anion-selective channel protein 3	VDAC3	31 kDa	9	1	354976400	87636810	35150530	110394800	253903600	176931300	248122800	210789800	176988400	168605400	184899300	113143800	172427100	401085700	571329300	268022400	305170700	308180900	194197800	155495600	186336100	112091600	509184100	145094700	124235300	229991300	120056300	126354600	182861400	217650200	196495300	100759800	41281100	212962600	119405800	273964100	208500900	126120400	183987200	133043300	49648940	78316490	87775570
84	P02671	Fibrinogen alpha chain	FGA	95 kDa	46	1	24853400000	12216730000	5861454000	21414950000	14224220000	28489210000	6506434000	8392181000	13680460000	20634200000	17878570000	11922270000	16451140000	16894300000	22015650000	22936750000	37085680000	17463920000	12617190000	20048290000	11562050000	8362564000	8376716000	6975640000	9506229000	9991089000	7753891000	10512650000	10409530000	4635236000	4101896000	7623484000	8992359000	9275465000	7389274000	6009959000	7113248000	12786440000	12209920000	10808680000	16872060000	2723685000	3985764000
85	Q6DD88	Atlastin-3	ATL3	61 kDa	13	1	39848620	20655300	10091070	12475540	37211020	13827850	37100010	19206940	33732420	16340920	20856660	16659630	28006940	24441470	24878920	30039160	17078900	28783190	26355040	21264860	11228270	10866310	12361620	12435960	15881240	14758070	9125157	8221839	12752630	9079475	17456860	9043857	4445451	13576530	6926011	20850210	13165600	15737670	15012110	9035906	12082060	9221859	12780110
86	P11678	Eosinophil peroxidase	EPX	81 kDa	19	1	257884700	73367510	96168890	113793600	191271200	160184500	176054200	305764400	99315470	249695900	280662300	164246500	307629200	458296100	99846080	76357730	217804600	345861500	267472100	131896900	34558180	78693590	173593900	55860780	94836590	66363450	103001900	95482800	151499200	85512240	445317900	34367320	19591620	105718200	168854800	172726200	91870940	44061350	78139550	79047680	33758840	34460650	91314520
87	P60709	Actin, cytoplasmic 1	ACTB	42 kDa	18	1	716800300	316444500	234623700	340372000	406579200	318306000	490579200	422552100	378584800	314897300	336186900	292689900	278456600	201315300	395257400	452827100	378250700	506679000	458511500	265958700	163304200	125429300	293865200	172282200	244653100	259907500	237866000	133204100	267116400	227917500	866280000	123715000	95883590	200098000	132914500	197781900	235336300	254423200	313095600	206331600	164274600	135503200	302079700
87.1	P60709	Actin, cytoplasmic 1	ACTB	42 kDa	18	1	716800300	316444500	234623700	340372000	406579200	318306000	490579200	422552100	378584800	314897300	336186900	292689900	278456600	201315300	395257400	452827100	378250700	506679000	458511500	265958700	163304200	125429300	293865200	172282200	244653100	259907500	237866000	133204100	267116400	227917500	866280000	123715000	95883590	200098000	132914500	197781900	235336300	254423200	313095600	206331600	164274600	135503200	302079700
87.2	P63261	Actin, cytoplasmic 2	ACTG1	42 kDa	18	1	716800300	316444500	234623700	340372000	406579200	318306000	490579200	422552100	378584800	314897300	336186900	292689900	278456600	201315300	395257400	452827100	378250700	506679000	458511500	265958700	163304200	125429300	293865200	172282200	244653100	259907500	237866000	133204100	267116400	227917500	866280000	123715000	95883590	200098000	132914500	197781900	235336300	254423200	313095600	206331600	164274600	135503200	302079700
88	Q15833	Syntaxin-binding protein 2	STXBP2	66 kDa	18	1	58478970	25458780	19218840	33282820	54844110	32365890	70384640	55142880	43526420	31244140	37798380	34525980	39830560	20648540	46676360	65355030	38972420	60820100	50209300	29142390	17184370	18312420	37067080	21964920	26484090	31977900	22489790	12657000	26030700	25759690	34765290	12057980	9554300	23491860	12098660	23137020	22279440	26421390	34692570	18989850	7917380	7934968	19533050
89	Q6UWP8	Suprabasin	SBSN	61 kDa	11	1	147948	83826.7	49473.8	76154.9	80974.9	139456	176920	84195.7	129298	54893	193197	125725	310972	59361.8	308165	258121	1297075	390397	404875	268416	379194	30788.8	1015372	132311	329613	1174732	103708	447220	57279.5	203901	131987	54656	602835	828705	635222	932854	129229	184681	152732	285516	25388.3	187010	208575
90	Q9GZP4	PITH domain-containing protein 1	PITHD1	24 kDa	7	1	24183130	14838370	10045500	15467320	11728320	21355500	10699880	8540378	8341564	8732474	8620938	7712914	13329240	22066830	10634890	16717830	14042250	14474240	6466822	9970377	7868391	7742984	7911271	8252254	6736621	9866650	8065999	6232017	8162224	5352264	26201280	8443384	8179978	8775370	5865600	5186487	8793628	15164320	13315320	7945630	6747384	3619524	6731172
91	P19823	Inter-alpha-trypsin inhibitor heavy chain H2	ITIH2	106 kDa	19	1	320621700	137794700	88123880	153372400	177655000	158658500	159970400	158287500	159377100	146027400	150423800	141678000	126503400	128738600	215532700	225498000	267597800	180012800	146512400	130907700	91658350	86772410	105302800	70788030	140099200	84113970	136124400	59368200	157864400	61411340	194262200	83219330	53461560	103016100	69578560	60674230	106820400	212920500	137386600	91175360	122255400	190881000	263498600
92	Q16774	Guanylate kinase	GUK1	22 kDa	8	1	71277190	10461000	43775980	35725870	15700940	15844450	13568400	7505054	12847950	12081500	8096637	7320248	9862653	17003020	4839406	10654860	24677520	18608980	9297275	9557552	8564257	2819728	5811100	6749503	7752027	5806228	5992531	8088996	7063741	4876369	13752390	11273050	4396532	8012201	13126550	6179681	7702674	7258964	8926000	4051612	11591520	12590730	12263850
93	Q93008	Probable ubiquitin carboxyl-terminal hydrolase FAF-X	USP9X	292 kDa	49	1	92304690	75070070	47774580	77648380	101458100	74707950	95563460	69945450	104027200	84131240	70248150	78905820	105953200	74861170	99095880	97870780	85700320	115118900	88794140	74676050	35046780	43093220	50576630	46263130	51831850	76522400	41358950	35376870	50286050	24989250	78738100	33955640	25184120	51662320	30020340	36423750	36511600	77054400	58410440	38522360	17135030	12850080	21624170
94	P62820	Ras-related protein Rab-1A	RAB1A	23 kDa	11	1	29358470	34100190	18233100	27224830	49203730	31557780	52539530	35580990	56803360	29248400	30844230	32308970	41784030	17465130	44557960	44650520	33201070	56708700	55678920	29989440	16451920	20787870	27147760	23307060	25901320	29195400	20994590	16163790	23472830	18827290	21568140	16409700	9516829	23138770	15053110	42688560	21747670	35806290	28486770	20610400	8209463	8873605	14982670
95	Q86YW5	Trem-like transcript 1 protein	TREML1	33 kDa	2	1	65432070	6717063	5059963	17261330	31461630	36104700	56773930	37261760	9147748	6015749	17118690	17058650	11172160	22940320	31715720	37660020	26164290	57848470	21730180	370068	21655990	15962490	36011630	17330270	32286240	25411550	33973880	16223980	27802150	50480270	46952630	15072470	11641660	24046960	17001300	21373730	41962130	10633720	38009040	26408770	1069734	25545830	31014430
96	O94973	AP-2 complex subunit alpha-2	AP2A2	104 kDa	21	1	12817990	10017160	5091092	8371512	12731660	5368001	15686520	10492060	16389160	8953936	7174570	10186440	15027210	9544496	12282890	11368280	12181600	16010830	13580540	7085872	2899290	3464430	7423575	3545273	4072284	6374683	3257848	1938797	3916571	1483303	24362170	3303112	1147861	2848261	2612840	3466344	2848849	6179497	5828033	2948701	811827	760959	1735035
97	P05155	Plasma protease C1 inhibitor	SERPING1	55 kDa	11	1	195932600	79534860	55684120	102210600	85036710	88956120	59307540	54540320	73055540	63260580	60783850	74454510	57877060	96578600	77575190	65481660	195183200	95702480	52221950	70716330	29565820	27295820	24963470	25022000	53933930	34629700	44410170	24082710	49894200	16205980	201245500	28895470	30413610	40213070	27125830	24022310	35450940	42287420	58698910	50646990	9687874	38743190	87664720
98	P50895	Basal cell adhesion molecule	BCAM	67 kDa	10	1	43127440	71564430	14660130	35296710	53563440	25648050	121226100	56932980	54978320	20699030	34520410	40185570	67683370	59810540	53391760	45132960	40021160	54555120	54300720	38630280	14226520	29272620	25911050	14510050	32881210	24899010	13824650	11047970	14357290	17271190	47565790	17679890	8385209	16928820	16596590	54010970	21659650	42326720	20902120	48071490	18967320	31088070	17350580
99	Q15762	CD226 antigen	CD226	39 kDa	3	1	3612897	427027	669085	2079627	3205055	2251967	4221510	3525144	1333022	794897	1215249	917358	1212132	1077014	1444989	4443904	1747635	3941908	2464146	945727	603487	609902	1166706	413855	853499	767618	854688	726631	1018334	333118	715880	314475	72539.1	1538541	409859	1128576	1515909	490048	1592478	377587	242804	323026	2170426
100	Q9Y3E0	Vesicle transport protein GOT1B	GOLT1B	15 kDa	3	1	2572346	1745809	382943	1043275	3081075	360022	2786896	552320	914501	1180780	781372	400983	1537180	3768616	1230262	2083012	2477243	2717812	979017	1817956	133548	302440	250296	552200	441172	643804	461893	113613	547606	341587	3007431	229074	405270	568657	282121	1285856	230236	338628	440152	731711	107668	477595	555885
101	Q00610	Clathrin heavy chain 1	CLTC	192 kDa	46	1	471243600	347333500	339015900	283413300	548501400	292743300	330884300	482494800	564056700	443461900	406627400	405789800	368932600	405820100	528506200	432032200	253128100	766615800	364561200	387382900	144222800	197409100	213087500	233627300	208245200	432973400	223238500	171976400	198583900	222062700	1044404000	159444700	214868300	294715700	168956400	166966200	169318500	240691700	257137700	218203900	125494600	66402080	133741900
102	Q9UIB8	SLAM family member 5	CD84	39 kDa	5	1	11406910	2596131	1397804	6676263	12754160	9416424	14417650	12364550	4574445	5181604	8213917	4541870	4479346	3874404	10742240	17342200	9839161	12160350	10352500	5412483	4199864	4270192	9721363	4120177	6706827	4647875	7667025	2813160	8594862	7658670	4839284	2693532	1336289	6893699	2780069	7076503	8300935	3984560	11421370	5692967	330258	4960497	5836781
103	Q16795	NADH dehydrogenase [ubiquinone] 1 alpha subcomplex subunit 9, mitochondrial	NDUFA9	43 kDa	10	1	8515742	3592991	1106195	2948380	3640116	3180716	5266775	4173217	3454873	3431250	3386918	3296565	4692109	10499320	5457788	4859212	4420405	6253807	5301393	2736676	2065825	2813827	5923075	3415902	3557677	3436189	2215004	2004631	4222210	4024461	12892110	1565014	384152	3767102	1696667	7873576	3599360	3159206	4374734	3455674	326871	505818	890948
104	P49327	Fatty acid synthase	FASN	273 kDa	54	1	222002200	155906900	116904400	211878100	229948900	142071500	184250000	164135800	240650000	191534700	140760100	166329500	209586100	209075000	276767300	229216400	156101200	223673800	257557600	119794800	114736600	99662510	169760800	126414800	161808600	191144000	107686100	74576990	117602700	85393740	280293300	82683070	82509580	136377800	97329830	139764600	112799700	203610700	146754600	131360700	14209100	14586090	18656290
105	Q9UKU0	Long-chain-fatty-acid--CoA ligase 6	ACSL6	78 kDa	19	1	43053590	40112880	10719090	15403100	47358440	17160650	34599640	21997910	39737820	30494800	22473670	21894400	43898370	17826720	26438160	32531910	21810660	36477300	35378000	27445180	11718550	16086530	17849600	13461930	15531490	17318670	6939149	11676510	11942130	6293055	18758250	10774480	4839496	13992540	5094934	9902768	12348150	16229080	12187590	4633628	5554593	10145740	8111212
106	Q9H4B7	Tubulin beta-1 chain	TUBB1	50 kDa	15	1	69335210	20908920	19355090	35449230	67071950	42163220	82258120	63042370	43263790	33611200	38831810	44096670	28269910	32656700	46519650	80368440	47916990	77429330	56128100	22156490	19562600	18493450	39545830	21349080	34683160	41008870	22951330	12021960	32914550	29037410	47558320	13314060	5974629	29003980	15406390	25294250	32370010	28324630	49860460	27622700	16634920	12118710	29095650
107	Q9UIA9	Exportin-7	XPO7	124 kDa	26	1	222201200	174022500	165670000	206397700	201233600	158976900	204077600	202661100	274093400	273832900	198020400	219298100	248037800	162266200	255398800	221417000	206396400	311780400	251353400	164901000	93384830	103601600	192489800	134541600	148673500	201360000	122288400	71437880	140049700	74839640	313949300	101953700	94782460	139963600	99961140	93206290	94222050	176137000	137409800	117835400	43580020	47578590	43988500
108	Q9BSF0	Small membrane A-kinase anchor protein	C2orf88	11 kDa	5	1	7681028	8281462	3130179	1955792	9066465	5146541	12563250	9569050	10748250	4878623	5479885	4059944	8145661	8461546	5739316	5951837	4821951	11444040	7515724	8382190	1340764	3026451	4220198	5027484	3266007	6956145	1575567	2246857	2649831	2005014	3006147	1335645	613948	2609738	1012233	5127195	2038219	5366564	2291399	2145906	1650393	901527	1525897
109	P49247	Ribose-5-phosphate isomerase	RPIA	33 kDa	7	1	15894900	12520040	12252260	15664630	16871320	13698770	18805970	12578120	14939120	13207480	11451360	15992770	18184730	12531940	14776070	18941980	15087390	17599820	17970990	14582220	9620195	8863906	9326782	8401557	9130048	7493650	8252652	7515345	9378701	5988447	23910030	6958360	5803793	7272382	8877610	7917580	8232715	10605640	13276920	8324939	7664904	8092123	10665260
110	P30566	Adenylosuccinate lyase	ADSL	55 kDa	15	1	65112010	48714930	32433050	40204460	60000100	37631210	59402820	48289660	53679840	43146810	42603710	53196730	48953050	47764820	62203890	47501290	48410110	48071020	41779350	42112050	28282640	33154070	31008880	35798510	28225250	39913960	36137540	23661250	33760620	22222070	32288610	21446270	27104720	33854640	25913070	26254620	27136820	42782210	33444000	36667800	30411340	35743170	33645430
111	P61978	Heterogeneous nuclear ribonucleoprotein K	HNRNPK	51 kDa	14	1	37226100	39214070	33476700	48602310	43468580	43975080	48699480	34663710	46209170	44840300	30933290	41073850	60658180	38924140	46997760	37322480	46656420	67918840	36550180	44351980	22146150	16091070	46611420	35967370	42273960	53018070	31801470	31618190	22121680	16262110	51390760	21985450	21630200	30255610	20444250	27484980	26242600	35294390	31141120	17620140	8679099	4359807	11383040
112	P21796	Voltage-dependent anion-selective channel protein 1	VDAC1	31 kDa	10	1	90789970	40877430	19856320	37697250	80146300	63647800	71613950	83184980	62574340	67151830	62213590	41703320	67873140	115327400	110478300	70846660	76007010	96905440	70309260	52675090	52212490	37327400	116468600	50885830	55072810	62230600	40686810	51430500	67078430	66944530	41642140	30422230	18199580	62376440	38530950	89776110	75976890	43688730	69449650	45426130	16503140	23022910	31907650
113	P06702	Protein S100-A9	S100A9	13 kDa	5	1	25717220	10765890	4425513	9126510	4745213	7154236	5817587	14376360	4958313	28952000	6946955	7720565	14865260	7767183	13640850	12610960	12307830	12291540	12922580	19824820	4821728	4085858	11694900	5984877	5320730	2645944	12329710	5615898	18298420	2996084	39778240	1799377	556396	3579218	4315231	12234850	8506024	4196315	9247115	3128348	3021524	2969494	1721687
114	Q9NP59	Solute carrier family 40 member 1	SLC40A1	63 kDa	5	1	43439910	34995300	20891680	26227710	56916550	27188260	43542190	50546710	51315940	43512230	41676400	48392150	81605930	46966040	48300530	56380900	31843880	79741220	47658690	58530230	23102930	35761980	31793850	26769330	31642890	40266130	19784680	22142310	22996360	9992449	26939760	18357340	5331028	28961630	19233280	36378990	24385690	38058400	32534980	17000200	13155120	7495970	13099130
115	P00558	Phosphoglycerate kinase 1	PGK1	45 kDa	14	1	542715700	326388500	265234300	338261100	466634400	369037900	369124600	350962300	410102200	345040000	371835300	355662300	403472500	425337500	363862200	370265200	446697900	424935100	379722900	367157800	273698900	210887500	276022600	256968900	260319300	350509400	290935400	273223900	316135400	268236200	535394500	226751800	175751400	261478300	232992500	248566700	231987800	317664300	301777400	268211400	195218800	186019700	207908400
116	Q4KMP7	TBC1 domain family member 10B	TBC1D10B	87 kDa	7	1	2939327	5209064	2922994	5131098	6962861	6638852	7153411	4614184	6027458	4393758	3930818	5310954	5441453	2926347	6030841	6117062	6158433	8872085	7978054	5531855	2285655	4525314	6926026	6706341	4927617	7335060	3549737	3889816	3646260	2664047	261379	2249745	2550158	3542915	1643594	5410950	4176802	5909298	4508135	3651256	1358874	1622231	2140790
117	B2RUZ4	Small integral membrane protein 1	SMIM1	9 kDa	1	1	11665600	10933760	5374341	8422865	18480820	9640687	18049270	15020170	15051690	14042200	11895240	10070740	21357050	11734660	15291840	12310120	10003950	18916230	15771160	10765760	4727106	5183277	8157637	5997106	5763653	10066700	3267223	3711179	5558992	3316106	5162858	3229532	1298298	5606989	2008305	9308142	4508640	6727581	5190275	4278870	3868092	4675052	2416978
118	P04003	C4b-binding protein alpha chain	C4BPA	67 kDa	7	1	124949100	65013000	21817730	82994220	29181010	9665488	217848100	44484690	155310600	62881510	20048350	63831930	26586850	30125600	9829249	27546830	54684830	63498360	37236600	48282340	15356950	11543050	1443828	1496705	11207930	9437176	17237130	6417888	50619970	2891213	72176380	777266	12248780	29295840	4000064	19360970	7873265	5218463	4718830	27181610	31283310	55525260	90497070
119	P00491	Purine nucleoside phosphorylase	PNP	32 kDa	17	1	254675800	141371900	162822600	169470700	182795600	152796900	186446200	145868100	196053500	168779100	195002400	158272900	234301400	179214500	213450400	237234800	221134200	252160500	180772200	170566000	127293100	100100400	123355600	117372900	115294000	101553900	126627400	137317200	135176500	62249460	224311700	95195980	63854010	127071700	132348900	107311300	88154460	167421800	126831600	105928300	150108100	115649200	178172300
120	Q13586	Stromal interaction molecule 1	STIM1	77 kDa	18	1	54370520	14766830	8696259	26993080	50726070	34636890	54905510	52084120	23268190	19966000	30850290	27301010	19942470	27402120	42193640	56448480	32589500	52815350	48028710	20715990	20698500	16176400	38744500	21139380	31440400	31866550	25425810	14732060	32683030	32768080	24973010	13817680	7785429	30208140	13738810	37883430	30667990	17335980	47083810	25710160	3199405	9088242	23433480
121	Q9Y4D8	Probable E3 ubiquitin-protein ligase HECTD4	HECTD4	439 kDa	36	1	16162320	15653980	3720023	8525088	18865870	6170988	28069000	4439807	21687540	9963844	12673480	7913782	13601760	10659430	26055690	14793170	9771198	17445370	10450000	6701939	3194933	6578425	6798382	9422392	5320531	12348120	5798927	2725506	4729312	1549917	10577120	3124318	1270075	6992241	1779586	3370207	4134138	11097950	6937237	1613252	1029153	913978	851014
122	Q7Z6Z7	E3 ubiquitin-protein ligase HUWE1	HUWE1	482 kDa	64	1	84083400	58220910	37994810	53162220	78653510	47746990	77134130	51393240	71804490	65330280	54482630	71170600	73073350	42329600	79141990	73427310	63648570	81387950	70265660	50520970	25775790	36319080	43676070	44025710	38249970	53079340	40588790	23268700	41928610	22147610	40969860	29398080	24743590	36830560	26009760	26798480	31319430	56653380	51725430	33278580	18323510	26959020	30127190
123	P27824	Calnexin	CANX	68 kDa	19	1	213009400	150984100	96347500	119071700	196161600	114289700	185314300	178846900	227358600	132877700	132723500	112340900	146700100	136633500	172381300	226042900	154393200	239278900	196183100	145434800	63437180	80039980	122860300	92074720	102932000	120119500	94967770	59799450	102969700	91093010	103512900	56993020	41118300	130387900	54835260	187810100	110728700	120259700	115623100	95817080	37945950	43557830	68057310
124	P17858	ATP-dependent 6-phosphofructokinase, liver type	PFKL	85 kDa	22	1	59390040	23915620	14265150	23059520	30558280	19911470	35538860	20679420	31557120	29575490	20865000	25391030	33390210	36027560	29487720	36275170	29551440	27895690	31546660	23110310	14020480	14946960	14982670	12845410	18063010	18972720	15975120	10167010	13858520	8039492	33461230	13261860	8307764	13726110	13559600	11484450	12614280	21611900	18183420	14794430	13596530	15775890	22340650
125	Q06033	Inter-alpha-trypsin inhibitor heavy chain H3	ITIH3	100 kDa	20	1	128011600	43622490	19577750	72882490	55975230	48414150	54756030	49180390	47307930	36875880	42725790	71442740	63976750	74424190	69189650	44934090	85707280	56771060	61252680	41004420	29756630	23904960	34148520	22999640	54008480	31324140	44837890	13257210	44240560	16745310	69429060	29595410	15010900	40856030	26042790	31981650	26267010	56403810	43939120	25600530	13823450	11112730	31057060
126	P06729	T-cell surface antigen CD2	CD2	39 kDa	5	1	751744	1757427	1072819	459922	1297719	785075	1078395	1473965	1515348	1556551	1012938	1562752	1036214	75344.6	1088299	1412212	1046387	2265704	1228965	1156494	241909	252865	636017	479684	513207	535967	491269	401970	704318	646110	14077.6	195522	177409	995606	244188	937236	346726	1344879	1594522	664250	39115.5	63565.3	1174612
127	P07360	Complement component C8 gamma chain	C8G	22 kDa	6	1	5898472	2087538	6749207	2223303	4814613	6733537	4078136	3775719	2616291	9922653	2361044	11229560	2567123	4080259	8156696	5937973	8154449	2934822	1994201	10014900	1470141	2210796	7571141	1031490	7138582	1755909	1743777	3094497	5245768	4209845	5928417	4917338	5600049	2488417	1692678	1549895	1982171	1650279	2185587	2688149	10169060	6684038	9999704
128	Q92614	Unconventional myosin-XVIIIa	MYO18A	233 kDa	43	1	20110610	20143960	9034944	13643910	19171340	10166270	20166950	16226380	15273770	18133610	8810773	16161930	23066680	10359600	13244690	20063860	14838130	21302830	18883170	13997620	5162671	8985174	17171620	10663980	14264010	9125568	9718354	4569064	13817760	9544014	9201954	6237603	4554459	11133050	4401638	8553609	10332750	9090557	15987490	8992971	4982040	6918677	9755054
129	P40227	T-complex protein 1 subunit zeta	CCT6A	58 kDa	10	1	60972680	42847180	29401660	39365010	42280590	35189180	30354700	34769450	42493040	43047730	28066320	40353540	38649840	42956080	47907260	46425100	37558730	41042480	45540040	30008900	21869650	19159150	45502400	38155890	24513090	34181650	27600630	19450400	26212530	19269970	47733050	23424530	22043880	15582190	30204260	29483250	22282840	39767020	41274620	24988590	21542580	22053970	22712380
130	P02763	Alpha-1-acid glycoprotein 1	ORM1	24 kDa	6	1	30033030	24208900	10677720	26870460	19061920	12031940	27530200	16220900	40437060	18993520	7234085	13962010	17869950	13331940	10647270	20606150	64406960	25128060	14798300	15212240	11597300	7806692	3746231	3316594	7624698	3609951	4613850	6143696	15370550	2122744	26699620	4112268	2408993	5728789	6789595	9356855	8020008	9818646	9739974	8446379	6958742	4976639	9300787
131	P05089	Arginase-1	ARG1	35 kDa	9	1	43349570	15597300	9086316	20105160	17499030	11938640	27686310	12441160	20514900	13487650	11826690	19104940	21064430	24560210	19135230	27454430	23813590	9609037	21662430	20242450	13558610	8033968	12832990	9230348	11999520	8847532	6267445	9959655	16880510	10052170	26120370	10539350	9207745	10197820	12922550	9897497	18023980	18622040	13911810	12712510	8037303	10794740	10937560
132	P49257	Protein ERGIC-53	LMAN1	58 kDa	11	1	79090650	62232100	34143990	27664370	79370420	35536830	94014960	65151130	79181110	56458520	45807120	50426650	58404540	73319280	45871090	61714220	37221970	72844810	62386850	45100910	20360630	31680670	35068610	32819210	30564150	39769470	19729230	21720760	21648520	29702930	49520020	18548570	14553400	33320990	19582650	70655870	28305820	42056410	29548620	35803500	5557058	7786746	10458580
133	P11215	Integrin alpha-M	ITGAM	127 kDa	24	1	35437710	16946530	12992070	11710180	23060280	9830285	13562610	24113900	15646840	30175020	22460920	15279320	35862600	16090810	28809840	24450300	17985040	33900880	25732920	36602150	4785364	5422559	15582430	8905600	8819629	3878025	13476340	4939681	20679060	7594578	100485200	2840494	1550331	9124366	6447516	44450900	9630911	10676190	17648760	8392743	6522034	2611592	6144351
134	P68871	Hemoglobin subunit beta	HBB	16 kDa	17	1	67267980000	52862230000	34398770000	60197470000	65701530000	40473880000	91972570000	37699110000	48563270000	27825910000	45757810000	24854540000	64648340000	35777170000	32003360000	47197060000	48857630000	48972240000	47732370000	40408970000	37756530000	23699210000	30775490000	29902210000	26099760000	20741550000	42051840000	24066480000	36367290000	29815530000	974365400	24097410000	27934640000	31624580000	26600430000	29621710000	30486130000	26390160000	34986580000	35588570000	95155020000	54810760000	82292180000
135	P14618	Pyruvate kinase PKM	PKM	58 kDa	14	1	238146100	63063280	46681070	74908450	139995600	67150650	130469500	106747900	84956080	72551320	82907420	73317100	76496530	80536450	115911400	139386700	113493700	158810500	107820500	65206950	38260850	43453890	74553000	48055190	60370350	54378220	66824750	28766690	77447950	66627670	285321600	27810000	18827830	53886580	29145340	52568090	49068690	42313330	82732280	42163630	21346190	22481620	43912740
136	P13645	Keratin, type I cytoskeletal 10	KRT10	59 kDa	27	1	79751110	113844400	39588490	99105240	107365700	146146100	70133700	138529900	39664720	24249200	69658890	18275230	243760300	123840900	282895400	76322870	953480800	37340470	29261120	1014002000	147720000	67904970	49122170	49305830	63472710	733919200	47227740	174578600	117361300	56810410	159275300	11363520	131861500	809965200	252372200	201656900	46853600	67338850	34470790	59449010	69912590	29981270	230995500
137	P28066	Proteasome subunit alpha type-5	PSMA5	26 kDa	6	1	35612220	26049740	27201310	29159390	34654310	25250850	32769190	32441560	31474900	24251170	29430630	21009300	29791480	28569560	37497740	30997440	34404810	27760640	26558050	27226560	27598810	15023750	25762770	25504440	27217420	33126930	28222770	24266830	23914960	25698390	47083650	25227380	20496820	23068990	26303960	28857870	22868700	34226860	31742860	28290000	23598440	21405380	24207490
138	P19827	Inter-alpha-trypsin inhibitor heavy chain H1	ITIH1	101 kDa	24	1	345516200	113220900	56623150	115659400	124884400	111922300	85931070	93068440	105595700	110708200	106695200	90527080	90384560	125716100	171782800	160734500	205848200	128032700	89685170	99642810	79641380	71580930	86826930	63849170	102134900	61762690	103480000	49414060	106677100	45535140	182461900	61891600	41717010	73995930	46537010	50985880	75429060	152817000	106355500	72523840	114213500	174162800	183522400
139	P61106	Ras-related protein Rab-14	RAB14	24 kDa	11	1	67640580	51062690	36295090	65120160	97107810	61598390	106862600	82152340	80445430	64174860	53457160	54826230	69521280	47291620	80334480	93962540	77867290	101690900	96210080	55247350	30659640	29417060	59735990	36875960	49798310	49431420	39227210	28780500	51014380	40327860	56382450	25241620	15339800	45097000	25850100	68115250	49238150	44371910	63338350	36421870	12151770	18321470	32826340
140	P00915	Carbonic anhydrase 1	CA1	29 kDa	15	1	838974900	339014400	307950300	395350200	480154700	463393400	1464340000	226161000	645554200	154399700	283206100	79458920	390495200	525207800	115641100	474622900	430332700	306304700	356176500	187330600	281182900	107543200	118424000	58280520	136621200	59540860	72912270	133717800	424252600	158657400	230670600	123522800	121893500	147882300	148051600	67521340	396355100	92872660	222883900	66706580	1696598000	1360076000	427249000
141	O43583	Density-regulated protein	DENR	22 kDa	2	1	1043837	2548977	1188069	1631963	2728893	1386504	3798084	2870476	3260042	1865609	1518688	2316801	2583438	817151	1935966	2173075	2000587	2845836	2996011	1642759	578536	1136126	1309560	943161	1158652	1766209	838344	969164	834723	620732	321034	599392	486921	843483	454960	1440919	651998	1543639	1056592	1316934	399031	194555	596681
142	P12259	Coagulation factor V	F5	252 kDa	45	1	132403300	73610220	26043340	97832530	121928300	79513550	179081900	103373700	86443210	63891950	65132890	66195350	88536640	84823170	67091030	103487500	117323400	213458400	61034630	63348710	38966560	46615560	85343500	60142500	134871700	70874900	73891610	28724780	42996050	46797410	119064900	19699040	33176830	55718550	24720800	59437590	75006380	55956420	62990270	55692500	15020380	31024200	50566470
143	Q15149	Plectin	PLEC	532 kDa	134	1	185392900	127328600	67195710	181688300	148905500	143664500	320048400	160635000	91910690	181457000	172178600	182854200	132196100	126208800	191306100	285773700	216743500	119178400	204429300	120729600	94929830	79561850	91499680	95167560	75572800	93503230	112399900	85049410	154894400	60608250	87673090	47570650	37592270	163554700	75856200	111929500	108016800	115565200	128596800	143899800	10641340	61423680	78778650
144	Q13418	Integrin-linked protein kinase	ILK	51 kDa	9	1	48338780	10710320	11912880	21293340	35646530	25679320	42608200	37013680	23247890	19129180	23565250	19565630	12032320	14065290	28857330	39662330	31721120	30495940	36313660	16575650	10360370	9371064	17757000	7270761	15455010	13209480	10142560	6148271	15833620	8471539	34561210	5345352	1609664	17316760	6219132	8830956	12573970	13315590	23493400	7919076	6301289	3513065	12186240
145	O43598	2'-deoxynucleoside 5'-phosphate N-hydrolase 1	DNPH1	19 kDa	2	1	8868131	4382185	2921634	3359965	4576399	4485783	5375657	2359813	3143991	2860405	2675978	3013553	4562687	10436420	4530783	3001516	4976617	8574823	2322786	3759491	3656351	2883474	3588233	4027670	5426305	4357735	3853319	5093944	3770586	3281135	12223840	3991965	5356997	3246665	3648367	2587299	3109568	3121243	3240610	3242190	4495008	4024841	2889972
146	O75915	PRA1 family protein 3	ARL6IP5	22 kDa	3	1	43951570	13056190	10046080	25650810	33793520	13315650	50748180	27426650	24207140	14511030	21091810	16264950	19668370	30283990	16906720	51088820	32627170	41967530	17607260	27955360	10547790	8534753	19207240	10526820	17672080	17424450	9901290	10476620	17817460	7553472	36090440	10199090	2383394	24667260	10481830	22236990	21440450	15152120	25609190	9387180	5066996	4365219	18705210
147	P08697	Alpha-2-antiplasmin	SERPINF2	55 kDa	10	1	298663100	170568700	73098390	226929600	190551800	286407600	81369280	120997100	210664400	222298300	239709100	168001900	151875600	106398800	252369900	244208700	342742800	64239010	280420200	196336100	113233300	88017610	51182410	37467910	60242630	56627010	41375530	34978130	115721600	60513360	138418900	74995020	113977000	109299200	66201670	55425490	45962190	239603800	127281700	120506100	118930800	57574300	108467400
148	P35612	Beta-adducin	ADD2	81 kDa	25	1	280862000	311112200	158312200	173310900	282327500	121022700	267723600	190438900	376986200	174901700	130742800	221624700	244990700	145493900	165037200	188234100	131259800	300205700	223400400	230970700	49651070	104877500	90678690	97533620	147137600	148725400	68740630	58277070	102173700	64959490	158332400	71346950	52104420	90331780	53210810	102389800	72111590	136326000	105374700	126803000	85696840	35457090	57361780
149	Q9NQC3	Reticulon-4	RTN4	130 kDa	4	1	73156280	38092810	25052080	57770850	78960680	50247080	74487140	75430380	52141850	41344200	50767240	47990070	51792940	68354840	70300150	75713660	47783340	94793180	63442400	33607840	36429230	34138740	80296650	49756230	50451900	44067680	46006870	35653490	55873600	49617990	58373060	21997020	17216700	44373810	26779680	75964710	70373440	37314570	67483470	35615460	16019870	34268980	48039470
150	P23276	Kell blood group glycoprotein	KEL	83 kDa	18	1	238269500	207498800	81987620	126037900	375111700	145118300	391227300	231622300	282007800	202789300	206268600	157279300	227996600	221282900	147292100	228493200	194076300	344041300	281354000	192953200	82612560	129298100	115907000	109982800	109816500	139270100	78562880	69653080	113278600	43338100	137430900	64966970	28978330	123661800	67275960	168454000	109177400	151437000	122113100	98302740	77395850	60586960	71492180
151	P16671	Platelet glycoprotein 4	CD36	53 kDa	6	1	88432300	11027050	3033404	21644290	40211310	9657913	591050	18377890	9569428	8034277	12500430	6776204	24044110	17219390	16943070	55155050	18358690	58847910	33011180	8456586	15163130	9823649	39954420	19827190	14052440	12733840	17042770	3770363	30855680	12783870	49655750	12259850	6723202	27278810	8895622	7653929	39737080	1137269	19358230	658465	3895103	10156330	15875030
152	Q8N0W3	L-fucose kinase	FCSK	118 kDa	5	1	860274	357916	121571	378312	916807	296424	670723	129265	442308	406412	222811	312719	468026	460334	213524	530632	551969	505515	321324	665128	145106	244843	153529	105348	303078	398097	158010	94263.6	305052	136503	986542	142333	57287.7	258690	186732	158276	196642	292580	401524	184354	90591.3	183910	153606
153	P62826	GTP-binding nuclear protein Ran	RAN	24 kDa	8	1	313452700	220244500	206063100	225581200	242479000	296778900	293713600	285977100	269574800	222275900	236692000	196384000	265850700	248835900	269258900	247450800	278450500	267715400	256494300	223608000	141435500	112820300	158726100	133124500	165327000	165785400	139485000	128067300	149925600	98668450	374162300	118808700	79861250	144684600	115821500	135949900	130106200	205824300	159054100	129061800	109916800	93975330	138148600
154	P36551	Oxygen-dependent coproporphyrinogen-III oxidase, mitochondrial	CPOX	50 kDa	9	1	21312210	11820040	4236693	13319850	8367450	9237323	18632450	14628450	22159970	21443140	8967217	13876280	22666100	40174500	32250530	20541720	22877890	12628460	15549030	11307530	2782494	7158872	34831350	6035836	7707572	20146020	2291487	5140498	3999792	2930263	52662430	2179692	1466942	7121336	2577814	15076330	3015926	6602833	4148038	4085970	695644	281851	1065625
155	Q01082	Spectrin beta chain, non-erythrocytic 1	SPTBN1	275 kDa	70	1	80846810	39494980	32417380	39517190	62741790	45685020	57189480	61961360	40168020	57249850	49346940	39476160	40410030	23548620	56737040	57643050	58711280	72408710	54459360	37681730	18455090	23454180	37950830	18078190	28506420	39937980	30704340	19924760	35801970	24572050	31744390	14067450	10535590	31629690	12853470	26521540	26317500	23133770	49471600	21019610	4301126	4758512	21107190
156	Q14773	Intercellular adhesion molecule 4	ICAM4	29 kDa	6	1	158092000	306002800	87593520	133994700	270924900	160412900	366762900	234728300	291963900	246958500	246336700	239400800	335985400	122819600	249666800	261543200	160732000	415865400	312405400	262061200	79761090	93439090	148574900	149340000	128481000	167915600	96734290	106807900	135177400	74079990	161102300	74753080	38940000	116465500	86351950	226973500	104753000	219058400	97138520	167222300	29161600	21747360	34534400
157	Q13423	NAD(P) transhydrogenase, mitochondrial	NNT	114 kDa	20	1	133562900	46093840	28722830	69200440	117781600	95081180	106942900	114176600	95499160	76830860	82017780	72658770	85725730	118023100	135550800	123259200	105096700	129209900	122208900	76340050	66366660	54762280	140816600	73034450	80419990	77026740	69620660	65342110	83141700	99737600	91385830	42887890	22538940	79580630	51176230	124128100	98172550	66792470	111883000	67824720	23491780	28636260	56420780
158	Q9BSJ8	Extended synaptotagmin-1	ESYT1	123 kDa	21	1	111957500	41662040	30807230	40319970	78726950	46954690	84706370	76681110	60079080	51264240	58674100	55992990	58729920	73402400	74661870	81960710	48274860	76311800	72489530	44009080	35445450	32767110	54374940	35217670	39749080	45488120	39928160	27202030	29301820	43036390	58409350	25472140	14222280	44392080	28563570	51429030	44079970	42610870	74406460	39477680	9512859	21318670	45900560
159	Q14624	Inter-alpha-trypsin inhibitor heavy chain H4	ITIH4	103 kDa	27	1	284184200	110625900	80070210	108799500	143273600	108353900	99978590	94605920	126330800	80731670	111256600	90153630	86664350	129575000	119926100	102653900	78950620	115260800	96973130	114687000	85208110	67687460	51084890	42427920	85351840	59075400	88533730	42948160	97938500	49702450	128521400	59162510	41254010	68276450	45693100	106030200	61039320	115951300	124180500	151988700	107832800	290184500	156410600
160	P20930	Filaggrin	FLG	435 kDa	15	1	110166	386555	236786	577677	171180	261649	612807	548091	941290	54459.9	132722	675397	1465139	139578	3440428	1684106	3824556	922457	1488968	8618609	1626602	328269	3148624	237519	3199163	5252130	473100	1235355	298323	214674	303076	76699.9	5898077	2812502	4461053	5277061	903085	2328122	2070748	1005917	107450	76859.3	494345
161	P63104	14-3-3 protein zeta/delta	YWHAZ	28 kDa	12	1	209523100	70335360	64362000	85167900	122815600	107206000	118934200	126358800	99484630	75018660	66735150	75117070	70344010	70899960	93289630	143206600	91295170	117529400	115960200	82364940	32834630	45284800	72205790	49130200	66983420	67343130	59228870	37984510	63662270	57910820	138741100	53518060	36445190	62454560	37576050	65944430	36753040	55420380	98845730	69553430	34386990	38132560	62038010
162	Q9UHQ4	B-cell receptor-associated protein 29	BCAP29	28 kDa	4	1	862013	1900823	1766524	2732557	2886988	2811477	7036958	4363671	4265764	3107510	3160997	3084270	3173770	821114	2925242	5488206	3632351	4852921	4818960	3971205	1422125	1284105	2059997	1397812	2517854	2400580	1354175	1414088	3031243	1077124	723261	906083	396779	3265824	1096798	2882231	1892271	2702686	3293005	1992977	850213	807370	2634242
163	Q5T4S7	E3 ubiquitin-protein ligase UBR4	UBR4	574 kDa	90	1	168193100	143370500	72906980	106168600	170633500	92871540	163011200	85866750	203237800	128070600	116962000	133316700	145670300	92546110	176790700	159740500	117920500	177000500	127304300	119415800	53853570	78167440	90866850	97346930	86603660	131220900	85492060	53894270	86046540	57001600	100390300	61545260	52075660	89389070	50871030	57577710	65173950	123678100	97936990	72476000	40814150	46984860	44921370
164	Q9H0X4	Protein FAM234A	FAM234A	60 kDa	8	1	4215669	3118831	871204	2750847	6999930	2184249	8609331	4607213	4870873	3394748	2930269	2782243	4142389	2423637	5341720	5434014	4264574	6905153	4552634	3425716	1303581	1840521	2897445	2285698	2475253	3159279	2524783	2046210	3100190	2413586	1404876	2462510	1669011	3029892	2286134	3487512	2293652	4109433	4459462	3212986	1559067	1388656	1478883
165	Q9UH99	SUN domain-containing protein 2	SUN2	80 kDa	15	1	21835320	12695030	14032630	10336640	15572730	11678210	15480530	18365100	10731050	26492290	15327460	14784590	22421770	11494030	12244970	18145960	14614970	22542520	21895070	20980070	6966172	8843589	13493190	7888070	6481358	6912147	9104661	8291006	13005500	7342166	2960746	4859863	3287532	10136350	9099025	18149110	11966650	11540790	15284050	9070687	1563792	1754331	20937700
166	P02533	Keratin, type I cytoskeletal 14	KRT14	52 kDa	23	1	7453418	2594416	730530	6309486	2388143	4784182	1153192	11159560	533920	1037866	1997887	1389866	6488165	51745310	2208770	1901631	6937359	910665	1337710	10257660	4365004	724543	1599670	681817	5129527	55745050	10900770	8092265	3372998	9181487	11701710	1108975	4253188	74277330	2318299	1066219	1717004	814130	3421694	893307	1483858	1340985	7500136
167	P27105	Erythrocyte band 7 integral membrane protein	STOM	32 kDa	16	1	2052817000	2923540000	1358043000	1533380000	3330816000	2037713000	3989695000	2659283000	3595462000	2619588000	2797596000	2646927000	3409263000	2029724000	2610715000	3030438000	1939263000	3964465000	3331452000	3130949000	1285014000	2010693000	1931736000	1518916000	1287790000	1946217000	1111142000	1262501000	1789632000	981736300	372044400	1009390000	567907000	1602161000	1066945000	3444162000	1651057000	2046866000	2099302000	1508065000	966173200	806755800	965278200
168	Q13200	26S proteasome non-ATPase regulatory subunit 2	PSMD2	100 kDa	27	1	54079680	36107840	31895420	40612950	58259090	31064080	62715200	40464910	50114350	39897830	36701110	38773400	57146290	35914250	52479570	50799640	42918130	50752810	53123480	29737520	25314670	22684720	27674850	24774390	32005190	37713020	27677400	18059050	27689130	19145950	48113320	18536810	18279460	21613610	18683930	28452010	26154890	45075270	35042210	25890350	26258050	24705450	28411210
169	Q5TDH0	Protein DDI1 homolog 2	DDI2	45 kDa	9	1	122377600	110740600	83174750	101535900	140330200	122598900	128686600	109695700	129669200	117109700	93396320	122248900	172685900	102562900	136035300	117187700	121006200	158081900	118572000	143908000	74332890	64016730	88998130	91595370	86956390	118321800	82493100	65490360	89667740	68663240	176114200	69456890	76380120	69382120	70353040	76929200	68506080	117496600	115608100	99056500	62868180	60678830	62497780
170	P0DJI8	Serum amyloid A-1 protein	SAA1	14 kDa	8	1	220340	580919	753.331	268618	218315	179153	689674	123278	1670896	9959403	318475	55536.7	320543	137954	243334	460387	2328772	165878	699685	102739	746888	160154	109730	59380.1	24700.8	29252.8	44803.8	201006	452240	52629.6	272719	69819.9	95527.3	723511	735344	314845	305675	50456.8	111055	355665	268737	143740	182153
171	P25786	Proteasome subunit alpha type-1	PSMA1	30 kDa	7	1	29692460	30186790	36672670	38007870	37031360	33279640	34016280	34785220	35044940	29241110	30264210	30960030	35183580	29163010	44242360	35977990	39202800	38217140	33850780	36834890	34066920	20386490	27730910	33538430	34884850	33346320	34455850	30118230	28001770	31757400	37670440	30114650	28375990	26800130	32209580	33378590	28866770	40064250	36830440	35282380	28435560	30182350	29566760
172	P35611	Alpha-adducin	ADD1	81 kDa	18	1	314397100	264102200	100558700	108334100	219581900	117423900	261681100	204467000	298337300	175159200	169242700	194162000	205349300	140960800	209785900	178834400	137775700	238067700	240188500	186640000	53733080	114281700	98092280	99644240	113772700	138680500	70489050	55588640	94527210	60123950	181814800	66607850	54039260	114249600	48196690	94937540	67576970	139189100	116304500	114946900	69089450	46467370	52612090
173	Q9NP58	ATP-binding cassette sub-family B member 6, mitochondrial	ABCB6	94 kDa	18	1	321839200	237415100	39691250	143798400	309264900	218638400	384292100	282308300	395691600	334970300	280496500	231330600	335794400	282744400	279708000	335259500	257985000	345190100	266021800	284475200	119237600	137513900	131785400	100940500	112473500	213212900	87112150	118040500	132939900	79529450	232493700	80464420	35997080	195452600	67240290	215364800	115357100	210814800	150669500	124427200	57832790	45920730	52775820
174	P09543	2',3'-cyclic-nucleotide 3'-phosphodiesterase	CNP	48 kDa	13	1	147104600	96203000	33459870	39261550	109983700	42799880	147242300	71730100	105369000	59119260	58417430	71014800	103712900	65569860	69015070	77271960	53778240	97487050	91676060	78877750	17219200	37053000	36928030	30885130	34041680	48565080	21336400	17986740	28397620	20345280	45102790	17549460	13979440	29783560	15337560	46091660	19074800	44983260	31180910	30202240	12684240	9844877	16169210
175	Q7L5N1	COP9 signalosome complex subunit 6	COPS6	36 kDa	5	1	7222434	6326919	5772703	6662409	6535826	7979999	7971951	5854077	7520413	5606521	6258897	6291176	5655226	6529198	6947207	7445754	6514812	7760032	6740727	5953393	4882867	3797225	5820826	5837479	5408877	5872837	4780349	3850832	5310301	3846835	7488304	4593318	4168940	4153785	5025867	4665801	4115823	6313859	6504391	4493192	5609988	5225550	4491762
176	Q8IY17	Patatin-like phospholipase domain-containing protein 6	PNPLA6	151 kDa	25	1	46845320	56431310	15908040	22889800	61797420	20785340	56089840	46505550	53509310	35754320	36246700	35938320	51620640	51442470	45998390	52365550	22037970	82552170	50940440	40241910	34258780	23721940	26438190	30727710	16911170	25520290	16617760	16220610	24039490	14673330	25734470	10532200	6929419	24394690	15190000	49334750	20698820	27972030	24944950	29731380	19792760	17592690	16938820
177	P45974	Ubiquitin carboxyl-terminal hydrolase 5	USP5	96 kDa	22	1	65332140	49746670	45248770	50507490	55212610	48503210	56303820	46459460	56398300	45714270	46472420	44816530	53373470	37758100	67160310	55014190	56207710	63087730	57235390	50116720	31350910	28231330	39789860	41184900	45851710	49638530	40467040	35696110	40878190	32195690	63684640	33776230	30881260	31525090	37434720	38419130	35628250	48093250	46296620	37267730	29421940	33699480	34979160
178	P04264	Keratin, type II cytoskeletal 1	KRT1	66 kDa	41	1	302498600	297365400	100996200	1025685000	191674800	514171700	61105040	978138400	100835100	59205000	245580000	214818800	1051831000	714065100	664296500	91188480	1895269000	72339650	92993270	1841635000	362871200	144090400	274912600	106731300	379929800	3263813000	925595300	469487700	463824000	669114600	803783300	131036300	441929800	6230300000	472288800	347009500	468713000	106752100	131634400	109453200	111033500	332991600	1007680000
179	Q7Z434	Mitochondrial antiviral-signaling protein	MAVS	57 kDa	6	1	30949190	11776610	6938258	20547880	31470060	30967300	33422860	26785120	19688050	18183360	25962170	17977700	17100460	18237160	37932410	47028110	33295070	50965620	41724750	17402270	25738740	18348810	35193820	21253300	25686090	25465430	27434060	18200380	26342420	34410210	10303160	19656950	8236350	22939160	21198050	49067400	18103060	26722670	40551680	25711320	1084260	15387960	22919250
180	P05161	Ubiquitin-like protein ISG15	ISG15	18 kDa	4	1	118907	355072	217241	152716	138309	161334	352308	299836	734936	289598	236372	263510	438925	28076.1	292907	206615	335787	288518	584319	280293	102589	228423	94870	102230	361254	216737	241769	175880	36615.2	72961.1	20578.5	125936	962257	139810	123617	335846	107064	527412	124124	121738	932668	185524	614911
181	Q15042	Rab3 GTPase-activating protein catalytic subunit	RAB3GAP1	111 kDa	21	1	20076370	13729730	6968551	6768226	17593790	8434693	19171740	13785480	17493030	11554010	9078717	14215260	14499310	10138440	12457140	14269820	10110600	17519540	13203260	7472781	4351868	6998647	8330398	7492169	8330883	12166220	5016126	3824006	6196490	4746755	11753840	3536980	2461909	5144496	3123999	7623618	5639384	8800940	7744744	6402116	1742791	2827168	4008070
182	O43681	ATPase GET3	GET3	39 kDa	7	1	35700070	17119060	13850290	13714210	22762560	14660430	15190430	13498120	19575020	16450080	14215700	12541060	18711030	22774240	21580650	16356330	21287140	20570270	19145650	15361790	11981110	10333730	16954340	12322170	13895360	16316300	11044660	11055960	13809550	10747230	32133180	9726050	8097473	11920390	10853030	10418660	10823640	14726040	13817580	11012790	10644880	10527670	13056850
183	P08237	ATP-dependent 6-phosphofructokinase, muscle type	PFKM	85 kDa	20	1	23746230	10461720	10089490	11293980	16675090	10895070	13714320	8527691	14939960	14638520	10243650	13159640	15468280	15307660	16654030	14980640	12753240	15022400	15100000	12161650	8422727	7162976	8065255	6333063	6715065	8957240	6745014	5595716	7456520	4413252	20167910	5645641	4127494	8259723	7305771	6331957	6380867	10596860	10796860	5435548	7666663	7342771	9721406
184	Q14166	Tubulin--tyrosine ligase-like protein 12	TTLL12	74 kDa	12	1	25162320	22108060	17164630	19627970	27273470	19509260	26726870	16166900	29613280	21591410	14311960	14099350	25529710	30100940	28293360	24701460	21339020	28708830	25105300	23522160	13278960	15663290	22248730	17677960	9049916	23349860	13296720	12272220	6588132	10372230	38098620	15795750	10338120	14512640	12774650	14118820	16292040	22504690	21181440	14208140	6338969	4126968	11157860
185	P08397	Porphobilinogen deaminase	HMBS	39 kDa	11	1	61952580	23564010	26939610	35979100	28117400	23105540	25533380	28448480	35913150	23028800	27936480	28004910	38214880	93673290	33833350	29198060	34120940	35602560	48477130	23601340	13501550	15822790	47132270	19085540	23457470	19219070	17185010	13579280	15768580	15587080	115163400	20050620	16484140	11738780	23255750	18644340	18149070	28511400	27601530	23775810	22478310	19945690	16606100
186	Q13630	GDP-L-fucose synthase	TSTA3	36 kDa	8	1	32137310	43385900	46709530	40372510	48600390	51489200	58629800	38877710	62346520	47093530	41940210	40736300	52664450	49283100	64546560	64065530	22934350	55515270	45469140	39668380	48204100	35140570	38857910	48412870	30875670	56458090	36174020	35818800	50488920	34864980	73697720	32198300	35096420	43620330	22785090	34146420	29758420	57016750	47271740	42710690	41484290	37871990	27953910
187	Q63HN8	E3 ubiquitin-protein ligase RNF213	RNF213	591 kDa	70	1	23232380	20186180	8693252	12608420	15811260	10416680	17064270	15535750	22148440	14771970	10281790	14835360	22387970	15851990	16882530	16152260	13314410	19207110	22055110	13853210	4688165	9889567	7471771	8171343	5458711	7762895	9377393	6076236	13536890	7696925	28011180	5027865	3662422	10336960	5887654	9259429	8339595	9469706	16163230	8869056	2467089	2666113	8868939
188	P10909	Clusterin	CLU	52 kDa	14	1	1071992000	389849200	118197900	202859200	276767900	257742000	254761400	266480200	300338900	296235900	198927400	318249400	107930900	223831000	206816500	221082800	284750800	352111700	312943700	212989300	118622500	151485200	221146900	131124100	313358400	161848400	124707600	60570860	288087300	107464600	154342700	74809570	85451890	114061300	76509290	166830200	131279100	425999300	186229400	146254000	236645300	848941600	604487500
189	O75369	Filamin-B	FLNB	278 kDa	19	1	23971010	12767760	3437808	9881079	31805590	11047380	26765870	8156356	14943710	4559737	9783543	2422036	6010204	9416734	30550360	44099730	20985620	31962770	9753544	14352500	1925669	4321684	11776390	2213101	3829775	7309542	5741862	1510091	7760517	9894454	12776640	4040808	1191483	3831781	2037443	3525643	5686439	5296343	10417350	6815931	427106	7089156	13745730
190	P01019	Angiotensinogen	AGT	53 kDa	12	1	389243500	160305100	99798070	173933500	153353500	120009900	157892800	175016200	193953200	109504400	126548400	164950200	129649800	167212400	252580600	207671100	303451300	134756600	203702400	137053000	116491600	113812100	87818660	80193120	158875700	119696700	117921100	60695290	132895200	63293440	142531700	103363900	50334270	109493600	73338840	99732460	100938500	147675900	142502600	100353700	96560470	96904270	106455500
191	Q13616	Cullin-1	CUL1	90 kDa	19	1	23051260	17604150	14904170	16063340	24659270	15551930	20096800	11573630	29619820	17912740	12381450	15558560	27063090	16158720	22669930	20293740	16302660	23659250	17934340	20990250	9197792	12338590	12937500	11423520	10798870	15539200	12221760	6878268	12297990	8666948	13035070	9463158	7735430	12134860	9344925	8204084	8841347	16352800	14116220	9885257	9238429	7000645	8188434
192	P38606	V-type proton ATPase catalytic subunit A	ATP6V1A	68 kDa	13	1	25862530	12891600	16745070	18481210	19586570	20641540	15710480	16209220	20272870	15002580	11644800	19680990	16779820	17010690	21182390	22511480	19898330	22505870	11768800	17268970	9969786	7635363	11895570	11598660	12532030	17549300	8077698	9267790	10818300	7661765	36483230	9404583	6820153	9822873	9741290	12894120	7236714	16791260	15637200	8600800	5614893	4237340	7501108
193	P05546	Heparin cofactor 2	SERPIND1	57 kDa	13	1	85307250	39033570	18278980	26865880	14984790	27246210	33807990	22031580	37378410	34345220	32891210	24545300	26293160	34897650	37521630	42259060	64512980	33870190	32407990	26746070	16315150	19139600	19281040	11809770	24007460	14526020	21754720	9922947	22115170	9715441	53624050	15270630	10343780	20067670	10638570	18425250	18285400	29547520	24549020	18647040	40310720	63365820	69914970
194	Q9BS40	Latexin	LXN	26 kDa	4	1	32277980	18351010	20851540	15770050	24189420	24341930	21598710	19683410	21321200	17983970	20182350	18795470	18995400	21239560	21988660	23768630	29392590	25833560	19642000	22309940	14213200	9843386	14994040	16908430	16016280	18365300	14781870	15266790	15956620	13868250	30610460	13707500	14050370	14012510	15158360	14559360	11566260	19126510	20113310	13566660	14085920	12083000	12189880
195	P53985	Monocarboxylate transporter 1	SLC16A1	54 kDa	6	1	24225120	17318970	12063920	20011960	18697510	15926530	30238840	23018610	30652370	26372550	26239490	17604840	27465920	22252640	26272470	19984990	14414770	23514050	28134290	22642620	11129020	15141210	23658790	21597480	18273920	21440360	13729490	15238910	10409810	9452950	20950900	10419230	6483130	12357910	13317730	27910920	13717360	35623440	12718100	13664670	5670123	4016872	5710615
196	P50991	T-complex protein 1 subunit delta	CCT4	58 kDa	12	1	106186600	57094860	50134770	63019470	87381520	46875320	52336460	45922490	78909280	42593380	40839390	45557990	66829740	96932360	79706470	53905570	74760710	62816710	63887180	56870450	39629640	26441000	69637020	63165910	39204260	74615070	51416890	31030370	50318580	38841700	131891700	39748250	30304450	30504240	42263140	31599040	41834430	63838660	60247190	36392130	35721360	25415400	28941760
197	P00387	NADH-cytochrome b5 reductase 3	CYB5R3	34 kDa	10	1	486088300	95221490	105268800	49061150	158749100	63106710	97359330	187526900	76036640	72743070	65037560	61583180	143524500	99182530	96990170	345748400	76043240	250578600	93168430	78347880	38907220	118571200	62676510	78609390	96285850	59090120	40336580	30234650	53741110	79621620	88143140	43373380	23650290	43180130	39425310	97873570	47260630	76371990	53068910	57546420	31148990	30848020	53067630
198	Q9Y376	Calcium-binding protein 39	CAB39	40 kDa	9	1	17321420	8696116	2131224	4311362	8278808	2876410	9237323	4577821	9533300	3908194	2861074	3838304	7338411	8311687	5604490	5925352	6288945	9216828	5687950	6484817	1638831	2670493	3708201	2652291	2886481	4760979	2021470	1714948	3201029	1174061	7241515	1672587	1097254	2574369	1653656	2908262	1967710	2808266	3034846	2218580	411861	783664	1564754
199	Q13526	Peptidyl-prolyl cis-trans isomerase NIMA-interacting 1	PIN1	18 kDa	3	1	2571270	891144	345554	533772	2097717	650391	1463560	901484	1235441	739262	515513	469735	1139380	1179330	893597	521678	1620457	1904914	923107	1097142	426385	254322	633349	494271	880877	1245796	310320	634127	458714	110553	1933238	348911	147692	496750	335664	312194	462365	513003	465471	58742.9	286875	57920.5	180521
200	O15067	Phosphoribosylformylglycinamidine synthase	PFAS	145 kDa	18	1	27209710	19068850	18874840	22772510	26318660	22537530	30463470	21316030	24167440	22193740	26381150	26004790	23796600	24065100	29904960	31748580	21463090	25875710	19163300	21619590	13525600	14515160	13194740	16171110	11538870	23904490	16513110	11932740	14978900	5003024	26558520	13954130	7241507	13080510	14066810	9684088	11026410	29021660	21055410	12017130	10394990	12135940	15214250
201	P08575	Receptor-type tyrosine-protein phosphatase C	PTPRC	147 kDa	20	1	100988400	55118660	37498280	37012910	69654460	40413760	65292700	70855840	50491190	87153000	57831840	66093530	77590600	39935430	58099590	72522250	54651520	82949580	71788090	72188270	18806820	24895240	29479790	26067080	27867830	21172460	27794340	20521070	46486810	23973620	67175200	12700920	10154750	34894770	19916280	52888880	27743550	33348700	41122720	29273360	9553670	6780059	35545570
202	A0A087WSY6	Immunoglobulin kappa variable 3D-15	IGKV3D-15	13 kDa	2	1	5165262	6259557	3163691	5058469	6972286	5756323	3689775	3473602	9714406	3163340	3803852	4346577	3998413	1984815	2775293	7884139	12113390	6822332	2809879	3410266	1587829	2263528	3334493	3451597	4205313	2762667	1330528	1971988	3740888	1681427	7994126	1588141	1342449	1493671	1636693	1797594	1588767	3568960	3340730	1832053	958459	5648624	3726830
203	Q9Y4P8	WD repeat domain phosphoinositide-interacting protein 2	WIPI2	49 kDa	8	1	28789130	37602550	15859540	17875540	34579510	18160970	40903060	23780220	39265690	23709680	20264480	27263090	27029590	23287800	27739010	27027960	23526420	26162040	31965160	21383980	10892510	13434310	16748910	17208780	16705500	21707810	13189640	6799532	17465090	9169751	23100490	6851285	7536465	11501260	9286165	15129490	11278640	22912830	13540380	13006600	9301696	4418847	10917050
204	P20618	Proteasome subunit beta type-1	PSMB1	26 kDa	7	1	18990520	17318480	23535000	23779280	24603390	25212100	21938430	26558260	25807340	24771560	23209810	19538930	25661340	11578580	26335050	17965030	21939250	20422470	25452290	24333430	20233380	13591440	16043950	17370240	18735140	22099590	18583660	19773730	15765770	15064660	24759130	17989960	12920730	14865880	18418170	22542300	17328960	21229070	20516520	19459200	19201400	18512540	22306950
205	P04278	Sex hormone-binding globulin	SHBG	44 kDa	9	1	4890878	2269252	698665	1342138	3180681	1244238	2092369	1107909	1227464	905652	1243974	893983	1177420	2032804	1397844	1506258	1925401	2278209	1241541	1326965	514713	324546	863525	959714	1138031	645213	1046456	429995	1246200	914806	1847737	855600	636791	868462	845397	609635	1023268	1123106	1185733	1135792	2834289	394747	3781095
206	P04275	von Willebrand factor	VWF	309 kDa	39	1	190802200	93808020	55606530	193382900	200749000	295745200	272688000	238968000	72090130	107908200	168405600	141734300	147260700	274308400	178240800	218362500	179528800	377900400	128378100	157639900	77335030	86422330	158773800	201855400	202405800	201664400	198425700	108202600	148683000	86436560	188706700	108491500	119248800	128640500	86768130	87286400	207356700	100512500	163858900	57319730	90429230	100823500	117701900
207	P45880	Voltage-dependent anion-selective channel protein 2	VDAC2	32 kDa	6	1	151952700	54272880	18783460	56733680	106267500	95509430	105252200	92725020	77410970	92673110	95652890	53587800	84724130	131664200	242267100	134080300	123575700	132693200	97679690	77129480	68083690	46945780	188064300	59547850	48779000	82573840	53655500	52939310	73826410	80944420	91035220	39083450	23282070	80892450	49380110	142946400	69525790	56007190	87248070	54229820	26309880	39536850	45613350
208	P35237	Serpin B6	SERPINB6	43 kDa	7	1	13432330	5306139	4105951	7676358	10790210	6956855	10831540	8437518	5904745	8244990	5165823	5955387	6001611	5384896	8006213	12586860	8946310	12541240	10206700	8255027	2978013	2680410	5345575	3618038	5327897	5414432	3909044	2988727	6094169	1947153	12120240	2736971	1074426	4625399	2555986	4271636	3173394	6074609	6366779	2361962	618728	807029	1904612
209	Q92973	Transportin-1	TNPO1	102 kDa	14	1	34908220	29207930	22640030	28612630	37845430	22008910	24773300	24126560	37390930	28054980	20411350	28812780	32794640	26132960	43180320	29708120	30684090	33143590	33225900	26026790	17938850	17405690	24314250	17469980	22324100	30396250	20193190	14738160	21461390	13428820	46312890	16957380	12150640	22900260	15669700	14606060	18088280	31390590	23922900	15588690	7055765	4868815	7556044
210	P35908	Keratin, type II cytoskeletal 2 epidermal	KRT2	65 kDa	38	1	59519880	44876700	13194520	36526640	86313560	105268600	84514620	77725070	30891610	7209156	48929300	4467553	115373300	45674090	168837300	55352330	346739900	12220270	15057730	750352100	71759250	16980500	10904660	37797510	25108470	343102800	14883990	110988900	86290720	15791990	169823800	6168292	66155750	319440300	77957960	80587400	16639560	48181930	15144150	25499790	39048360	15267900	87465610
211	P04004	Vitronectin	VTN	54 kDa	6	0.999999	252055900	99953020	47183790	81568210	98245550	95717820	90897590	80597140	87999640	86249990	62176780	82238160	99082720	85083780	71345310	104082300	148676400	98374540	97702750	84070290	39353820	43651910	64930390	45847230	87522280	48983700	43173110	32043200	63325210	31173450	107917900	31005950	29836290	51800790	28617690	52133150	43959720	93643060	54308710	46124420	98490070	204928200	106325400
212	O75069	Transmembrane and coiled-coil domains protein 2	TMCC2	77 kDa	14	0.999999	84066050	42707780	52730580	22276090	70739010	35078080	60876750	53135080	88477460	52551590	38937780	47456090	55657410	46311410	44441240	50402010	34787280	89210620	49895460	37497910	13113780	30805340	25928360	47406770	37011400	47102990	21774790	17983070	18945720	20428390	31030740	25270020	26461740	27217000	18307140	55066940	20822050	43816560	25469320	20785410	3315797	4513098	6108324
213	P49773	Histidine triad nucleotide-binding protein 1	HINT1	14 kDa	3	0.999999	2048838	666016	263939	855929	1293315	554517	955457	507751	1543434	394589	879549	436051	1035284	585434	423872	1337127	1825449	2182352	357088	1010025	213046	216171	708800	584577	515321	310946	737011	208572	404982	421806	2690142	803856	378597	1022970	1106916	826495	319906	369819	390158	232117	281237	216662	342693
214	Q08495	Dematin	DMTN	46 kDa	14	0.999999	501390700	378588100	171762000	198782900	298943300	168921500	355592800	259511100	448994200	214574100	179464600	269483100	291813300	155656800	234243200	221398600	208651200	373736900	291566000	254125600	79351080	125060300	118257700	131695700	157217800	207068200	101307100	86945030	125976400	79937490	133347800	91535150	73096460	126666000	66322370	144496300	104127100	201288400	135629100	121817700	97856920	72613240	87691870
215	P02656	Apolipoprotein C-III	APOC3	11 kDa	5	0.999999	133161600	45348590	12582950	12800820	22007580	19835600	18738040	20975550	24110410	30558710	17109690	29207520	20624730	19786810	16433320	21263550	57305250	34542280	26266320	27855750	9317508	12425100	11986870	8651394	32810490	16069000	7588277	6184901	14857380	8879784	4528992	9684407	6244819	10792580	6633992	12919060	11236060	22421570	15162220	17048870	10370780	41371620	14842070
216	Q93009	Ubiquitin carboxyl-terminal hydrolase 7	USP7	128 kDa	24	0.999999	17262000	17154210	9504893	13244310	20391170	13229310	19465820	13994930	20042170	17131770	13336370	15305280	21047970	14595900	17503910	15662320	16975880	22426470	18672810	15576880	4222650	9238560	10479350	7968249	7941514	13212950	6805469	5587471	8404602	4939366	19174730	6055803	5719839	8106894	5403238	5505806	4973793	12100090	9209767	6164589	4998681	3820556	4219091
217	P46459	Vesicle-fusing ATPase	NSF	83 kDa	23	0.999999	198358600	147761900	75866610	86700610	165165100	77462840	208183900	125763600	190858800	115616000	85031850	165747200	133768900	109505400	138720400	120063100	118369900	169414800	184944400	103509800	47875970	85569160	81289270	82721480	83618840	89019240	50679750	48708460	67582530	38432000	147126000	41021480	35441100	70449430	32574660	92329530	62204640	111491600	84811900	90864260	54163170	58645760	53271660
218	Q9NRV9	Heme-binding protein 1	HEBP1	21 kDa	8	0.999999	105354200	132377400	79586220	81463680	156393800	91283940	174861400	95038180	207698500	121303400	64229770	90771630	134070600	59493280	137257800	96180930	138630300	210508100	108713700	84576820	35981790	56384000	86403730	91501090	74278720	134678500	62449210	48155010	67574820	51696300	115582000	58623940	42148870	61383760	47457650	75383850	57569620	79117140	62850790	49847710	37077820	82096880	24963990
219	Q14974	Importin subunit beta-1	KPNB1	97 kDa	19	0.999999	85317640	87728360	74076570	84499780	95776370	80771390	85799740	84341090	93447500	91947830	81630570	85156580	98020580	63319990	111840800	100099100	92198540	100836200	121126600	90989650	54903040	56030500	81385540	64323350	75443800	93656020	56394340	48841970	65135890	50708140	88126010	59611890	48630280	65669790	55970370	57906490	55593590	99401000	80421320	66692890	29197610	31032580	37498690
220	P20073	Annexin A7	ANXA7	53 kDa	10	0.999999	242847700	156276800	76752280	131349200	222140200	101466300	233167100	138085500	292856400	128055400	139021700	143267900	136981400	126886000	203761900	113709700	113709700	234728800	190631300	84898540	55704850	81262770	110509100	65962390	111231700	131684700	74737980	43646250	90806810	58943160	99864820	38295350	49459710	88175760	50622860	92356190	71605070	118955900	98313540	71026190	65024990	27870280	45453020
221	O14523	Phospholipid transfer protein C2CD2L	C2CD2L	76 kDa	15	0.999999	48130220	28049100	13762580	15951770	51903550	18065430	48780820	38535560	48572010	31407830	29030840	19499790	38301240	38159870	31006500	36090910	21925720	43044800	31817250	31129330	11931710	14912490	15197500	17690880	16082060	23641310	10738360	11740380	15441390	9997727	19488810	7904551	6527507	17315150	8104900	28161170	12346980	23525460	15568130	16161500	6889802	6618220	7975759
222	Q68D91	Metallo-beta-lactamase domain-containing protein 2	MBLAC2	31 kDa	4	0.999999	3882840	2177699	589944	1955595	3940843	1713800	2553066	2197064	1968918	1379688	1429703	1006109	2388350	2846170	2414909	2859614	1989685	2453703	2193944	2330544	595749	1425465	702777	1350963	1338384	1052152	304326	902755	1322629	830817	1537416	753237	470755	612374	333134	1629138	968982	1452705	710366	670937	644459	248182	222209
223	O00410	Importin-5	IPO5	124 kDa	18	0.999999	54903040	29246470	20494530	32504170	32709090	26968290	37841900	26142170	38197930	29525070	22039370	26887690	43063420	32486540	37652290	33512220	35862480	43346960	33360970	30184300	15009600	19173340	28499850	20575380	23095620	26427620	19758910	12611900	19845920	15561330	37442530	16806170	14989870	21096880	16432510	15928770	18785670	32968000	23849880	19099290	8195747	8205750	7629941
224	P51665	26S proteasome non-ATPase regulatory subunit 7	PSMD7	37 kDa	8	0.999999	9601148	6428516	8984326	7502244	9371074	6554100	10057440	7337025	8653237	9068008	7212703	8179224	8860841	4689900	9237495	9337007	7870560	7910655	7220547	5919720	6711313	5182702	7540769	6822025	5890072	9357379	7176965	5541278	5925840	5788297	4094939	4875127	5474887	5054582	5419881	7724160	5025315	8078061	6632499	5293309	4924880	4343142	5144157
225	P24390	ER lumen protein-retaining receptor 1	KDELR1	25 kDa	3	0.999999	4476553	821940	71853.9	162372	289845	124908	1825800	231174	111103	401660	328539	59027.5	190370	2113528	198854	1210122	611874	1336865	76269.3	410414	218748	231696	199572	574770	319851	314740	166347	100434	213526	287700	1876509	245695	157184	827984	394588	818249	90316.3	415813	370679	278097	371520	33445.8	137975
226	P06733	Alpha-enolase	ENO1	47 kDa	14	0.999999	304923500	112791300	107642200	155763500	176007800	140141700	133049100	149148300	164567800	115096700	153000700	121099200	169723200	206965500	168109300	177108200	183705800	209519400	145823000	143504400	107172600	82392530	120787200	107550700	155777200	131200700	100993500	100350200	123268900	79859410	292362300	120290100	79202230	85728370	121915900	77230490	90259910	150644000	154618500	68646580	43758290	29339330	56771250
227	O95674	Phosphatidate cytidylyltransferase 2	CDS2	51 kDa	6	0.999999	4486872	1768891	1247116	2604377	5189757	4679484	6585427	4475025	2912867	2824199	4291587	2711177	3165581	2274874	5380145	7544521	3297285	7532494	6105253	1971165	3874093	3017297	4724880	3319833	4469805	3364990	3956299	1907400	3630274	5210952	2320811	2070930	1016809	4114689	1784280	4330438	3640756	3112164	5597510	3302771	1018710	2530381	4592199
228	Q16401	26S proteasome non-ATPase regulatory subunit 5	PSMD5	56 kDa	10	0.999999	39726520	28338130	18806060	28795320	28840820	21502130	36100780	25184620	33506560	28922000	24152880	24908690	29924440	26979780	31430910	25967300	24406070	38639110	32473880	29231220	14703310	16784700	21949200	18404300	15292710	20054450	10438100	11931630	16098490	13639070	27482270	10466340	14882420	16999790	12647330	15626650	16219710	23421340	16312750	15682970	22006970	19778900	22063200
229	Q9H8H3	Methyltransferase-like protein 7A	METTL7A	28 kDa	5	0.999999	46657860	32554710	16633290	17153700	42043020	22928760	36694380	36844720	33065880	42298190	21142890	28402110	35651500	39183170	30959590	48787410	25412500	59515430	38274970	32272170	13919900	26805250	16602310	13688740	20755420	25160080	8755641	10998960	20183540	9007715	20190880	12415240	5922223	12064880	4768098	23364270	13524380	31069950	15713150	6729228	6017103	2907528	14386880
230	P02786	Transferrin receptor protein 1	TFRC	85 kDa	25	0.999999	68919510	44920920	23188030	34965380	58540710	21626900	49967380	45585210	169288000	123623000	20212550	90834730	48928060	110715500	209540100	64540610	158685700	97972590	72303370	36987920	18404340	33548230	89235010	53402310	69232440	176258900	54397270	15172790	15060250	7152084	138709800	24613530	29348410	14576900	26010620	59219570	22722130	75950530	16866150	17275590	1626252	3667448	5843032
231	P05556	Integrin beta-1	ITGB1	88 kDa	11	0.999999	81896120	26246660	17798010	38924950	85268010	67172620	74958470	81376430	47786800	40119270	55579360	37771490	47538070	44703940	73787510	95851700	68462020	92242790	81453120	39838390	32817660	27292680	54420930	30348430	40536630	40842880	39501740	21904590	47966370	42897220	37157450	19978560	12522820	43387240	23788450	43865180	49272280	34903360	66431620	30575090	9680835	22607090	40618520
232	O00442	RNA 3'-terminal phosphate cyclase	RTCA	39 kDa	5	0.999999	7935648	4598521	1834551	3240895	4887432	2916717	5811739	2949763	5127483	2704690	2886870	2918219	3764890	4479307	4484922	3412772	4155445	4434001	4117721	4766973	1701205	2003583	2433321	2371764	2702045	3337496	2049304	1484885	1858690	1823668	7295943	1449560	1593715	1907986	1650386	1801872	1586616	2785593	2637388	2646871	2249441	1589827	1983194
233	Q8N5K1	CDGSH iron-sulfur domain-containing protein 2	CISD2	15 kDa	3	0.999999	126913300	83600670	27885340	36011590	97994430	48319040	91849050	96172060	89476170	70198180	58771070	62758320	81545380	124380800	71384960	68119580	46801160	91031020	80377620	58775720	26485720	35770650	35883980	39267070	32588070	55059930	26166580	24365510	33592310	31681680	36265210	25031680	16806940	39380360	18218210	76951000	29929630	44987950	38244300	48045590	13284040	12221330	11189520
234	P01889	HLA class I histocompatibility antigen, B alpha chain	HLA-B	40 kDa	7	0.999999	16211780	8629527	5965039	9789980	12638420	5977043	13900830	12410170	4376771	3462423	7285121	5835890	6016866	3664405	14905990	8932755	3297546	9147136	12194420	10103960	5242601	6132408	8738210	6153472	3892581	7825838	8325305	2391722	8773636	3013430	7986748	2319297	3507489	8311769	5122086	6209259	3419557	2886465	5323973	4533420	2410866	5373898	10030320
235	P30043	Flavin reductase (NADPH)	BLVRB	22 kDa	8	0.999999	1071107000	728460100	757216400	1122066000	1107321000	826255300	1196851000	1010443000	1097892000	983117000	866049900	1029815000	1138921000	946810500	959793300	993298700	1280377000	1166398000	1113208000	984421800	650906400	522990100	649056600	551416600	799442500	748439900	479772200	654508200	635483700	376752800	347628800	530739200	329247000	546552400	508450000	275917800	570531900	841706000	784700400	400812700	639148900	446039200	649762500
236	P08571	Monocyte differentiation antigen CD14	CD14	40 kDa	6	0.999999	1475775	181916	120942	554440	476402	331922	398698	683819	294699	487890	641778	674752	623646	1186730	852145	1311748	805806	465694	310806	935185	70515.8	107404	73930	129307	211526	149245	112113	62640.9	389802	33383.6	2831113	59328.8	97442.3	314101	119195	955327	178194	250289	433040	236081	97400.2	160514	592740
237	P60842	Eukaryotic initiation factor 4A-I	EIF4A1	46 kDa	18	0.999999	84295540	59460240	58958760	68975450	60889320	81329620	79893970	72590680	82232290	71581330	58558450	64067500	77320170	73612160	90637380	66103690	80707740	72254320	78013960	57374700	46297330	38616670	80970910	49589610	49505830	65004010	41439590	34093450	42153960	28949070	109379200	31912550	26335400	44204240	39223980	42469580	41830110	82653110	51886230	48108400	8681482	5941267	12952480
238	Q9NRY5	Protein FAM114A2	FAM114A2	55 kDa	18	0.999999	47407290	26983240	15206880	22172400	30694260	17012750	28608230	17353970	33769070	17434970	14647770	22388780	19235200	26086460	22202690	19607070	21621160	30834310	22204390	19705230	8608320	10941380	16337560	16341240	14372050	15977100	10384890	9246719	13315010	9163380	19810290	9561509	10974280	11486750	9227237	13732560	10906140	16065140	15916130	11483460	8766934	7620555	9338135
239	Q99808	Equilibrative nucleoside transporter 1	SLC29A1	50 kDa	9	0.999999	537290700	556841200	253827200	384713400	916409400	495931000	968499100	736489400	904931000	522364600	535342800	608541700	863283400	457484700	657643200	739854500	618799100	1077786000	753305700	724648600	258430600	472933300	518493900	450490400	389909100	727953200	323635800	270471400	446735200	239358200	249837400	222307100	150328100	403442400	277465300	731386900	350884400	507035200	449922000	459188600	92151080	76080570	240755700
240	P06132	Uroporphyrinogen decarboxylase	UROD	41 kDa	7	0.999999	48773320	31714260	36906300	41937540	42637270	37001980	39744670	32478410	49066160	27020510	26323690	31022810	37040140	43947800	39219710	29644290	36534300	38476410	43272160	29126780	22688480	21214350	33939840	20558850	24035950	36376350	23902570	19818030	17915780	19380580	58833760	22219390	17392890	27718520	17871070	16561750	18516120	37356550	25409010	24495150	17965320	19398490	16056270
241	Q9HBI1	Beta-parvin	PARVB	42 kDa	10	0.999999	35519200	8263869	3986884	12319530	17319600	10389770	18085400	12458780	9798615	6445796	9255170	5795051	6017315	9630266	16892100	20205610	16236610	18929630	12949250	7007820	5111283	4510442	9578205	4259936	6728068	5777979	8056458	3272091	9067580	9234392	26344530	2823508	3494392	8509648	4211662	5445434	8618704	6863158	14070470	6958543	4382811	6027677	7382698
242	P04083	Annexin A1	ANXA1	39 kDa	13	0.999999	74193210	34662150	23886230	23738460	31786450	19729100	33271600	39447310	29644840	66159670	30446150	39537110	71357370	37385510	47646860	41024640	33471440	51177580	64089730	66852780	7035227	12368690	24125210	14394780	19254720	8678966	19956180	10142340	28501200	12534780	116635000	5496987	4512691	15443100	10977000	32953490	13228160	15197120	23372610	14673270	19641680	7962241	13048300
243	Q12907	Vesicular integral-membrane protein VIP36	LMAN2	40 kDa	11	0.999999	131400200	115876800	49363520	51869830	127537100	61251200	129936000	111478600	127755200	83140510	82345320	76191000	107098700	101788300	89251670	99594030	60425860	113306900	96003150	83838190	36042400	46854680	54318010	51270040	51131970	63228010	33543180	30158030	46476150	41958360	79452200	34266760	24482670	54788080	26999280	90140770	43348290	68138280	57656090	49336050	22876890	19066820	31295750
244	O60488	Long-chain-fatty-acid--CoA ligase 4	ACSL4	79 kDa	12	0.999999	41381620	34832420	16901890	20825590	68438120	28272610	57777190	42015110	55796790	41929530	32396820	42573370	46570290	36788570	40489970	49254640	30465610	55098030	53102720	34254040	12127860	23975090	20125630	17696300	19328860	32555170	14345900	9794216	16743250	12231160	22092870	8830035	5568828	20642080	8437842	20881780	15482200	33824250	21786850	16934840	5781393	4384962	9335541
245	P62258	14-3-3 protein epsilon	YWHAE	29 kDa	15	0.999999	137510300	102365800	93188280	121047100	122078800	89433930	127812400	96741830	132271900	85256870	94456250	73306240	120846100	86120640	107541500	112846600	110055000	127782700	124808100	95620450	68784870	47630280	85159290	71497600	91470050	81550930	70071360	64354650	79225020	59021850	149546400	61619840	47115660	64669850	67862480	67086760	70965070	101519100	90258820	61302740	54291240	35745370	57356680
246	Q9NUM3	Zinc transporter ZIP9	SLC39A9	32 kDa	1	0.999999	4796.01	111286	0	112519	236349	26973.1	93030.3	91783.3	82026.4	62108.6	146956	74846.7	139306	0	102939	348894	34328.4	126691	40001.6	57976.7	118201	60546.5	50384.1	81878.2	67229.1	187901	48041.9	99744.7	21536	114509	0	78164.4	63183.7	32231	125796	0	0	0	0	0	0	6345.7	62251.4
247	P48643	T-complex protein 1 subunit epsilon	CCT5	60 kDa	17	0.999999	63548510	44812790	44000580	44349010	56072290	43513330	41501420	38210010	63613360	45610640	31016060	43756230	44511460	48437280	60354250	52429870	50265120	50559150	57289210	54174230	28900770	24766550	52175580	46747240	35935280	45411170	36218610	26947120	39230480	28352630	63775330	33039320	24259350	24954900	30978870	35877360	28932870	44425430	46183250	28715070	32283370	24685330	27155150
248	Q9Y4D1	Disheveled-associated activator of morphogenesis 1	DAAM1	123 kDa	23	0.999999	78115190	55927550	20136840	39490770	80809000	48225490	84640270	69102420	77424150	38953770	46699680	57035470	69559460	74207880	69314810	76535840	54907500	83124440	69299130	51688760	22965570	36475220	45741940	34403910	32485900	41338110	24818790	20202170	37384080	22458900	30162310	18972840	8445433	39487130	16607550	37988010	34436180	50847350	42927610	31674000	12993910	13906830	24399560
249	P05023	Sodium/potassium-transporting ATPase subunit alpha-1	ATP1A1	113 kDa	20	0.999999	118710100	65559280	31137810	43121000	102791300	65206590	96044900	88904760	95837910	67980010	66797320	65285030	100878700	83619030	75520960	108605200	78953140	118093600	79349770	81714770	32575520	44715620	67316370	44948150	52994090	83913700	36102170	26387380	49479210	36197620	58006330	30405160	22442930	43242900	29497890	58511980	44020000	48195480	50116060	48028020	29935810	22783460	27549640
250	P42892	Endothelin-converting enzyme 1	ECE1	87 kDa	8	0.999999	4848011	1148779	670921	1654100	4738382	1974570	4279175	4961336	2013971	2309849	2707524	1699596	2109660	1892811	4144587	4312962	3825203	6188079	2831154	1803867	1653228	1126929	3052689	1470596	1468031	1772004	2542567	757749	2444657	2154407	2812789	428407	297368	1743015	687438	1467019	2530472	1229999	2387163	1161710	591361	1591355	2476006
251	P31948	Stress-induced-phosphoprotein 1	STIP1	63 kDa	19	0.999999	92356600	88616290	72147620	62588970	82911340	80532390	81561230	70251390	92642690	55299300	56548230	59169980	77710730	41205520	65114300	72329010	85727420	79204060	93637410	75642450	33904570	37207220	47761990	50306530	51265200	58768040	39238190	32821980	40337420	28950720	50562530	21833180	21181200	34560340	25917680	47879230	31595080	54541280	60068590	34109360	35353070	26752410	31390590
252	P26599	Polypyrimidine tract-binding protein 1	PTBP1	57 kDa	9	0.999999	19766570	9077462	5382898	6712839	11921380	6626661	12421060	8893122	12082800	9804781	7409634	8533554	12813080	15103670	10510240	9960945	10973950	12129920	10472920	10168200	2719313	5055359	8958971	6514512	5473192	7878367	5134925	3430659	5990360	4644325	24784560	3948175	4369185	6083453	4428892	5325558	5100531	8490330	7757067	6369331	2568479	1902048	2940160
253	O75083	WD repeat-containing protein 1	WDR1	66 kDa	13	0.999999	81407260	45992630	31881000	45273810	76992410	62434950	67946210	70730700	54826770	50880630	50874710	47165870	50032000	38354050	83288800	84402790	69361020	82598860	87131760	42477280	21974880	23290220	50092570	32331150	40165060	45524690	38321010	21720610	42702570	37851500	94513820	22847920	15294370	36552630	23390140	27540510	31516610	43075340	48020270	27759790	13468140	15275480	32061080
254	P37840	Alpha-synuclein	SNCA	14 kDa	8	0.999999	195450000	79882740	98870590	84686650	98467150	160976100	107528800	95961950	95042150	80470520	74134260	104302200	89814060	115071200	81844970	88199970	103516300	118723700	116374300	78257430	53751140	51719350	67136710	68282980	70690480	62993660	55067790	51354490	43078890	41532560	125339300	44103360	46918520	38072030	44656010	49702720	54646540	79860200	69543190	55878450	53512600	59271930	51664130
255	P22314	Ubiquitin-like modifier-activating enzyme 1	UBA1	118 kDa	22	0.999999	102534300	49695900	46602310	68162080	64949790	59441380	57864670	61355460	63784430	51313350	62861830	68385990	54226540	74671380	84790860	72651280	67237190	62299580	67148730	49306750	36421150	40721090	46257650	33448410	39268880	48677350	36091900	28246610	35848900	29522350	89791190	28604180	27317740	43411210	33435780	28979090	36059300	63678560	53551330	46813390	36614970	31140680	43354860
256	P04844	Dolichyl-diphosphooligosaccharide--protein glycosyltransferase subunit 2	RPN2	69 kDa	16	0.999999	58443800	16203530	13932210	21686850	32162580	28320180	42558930	40353940	32842460	23345350	35034900	16519870	25446960	36568330	33717390	41678090	19667140	41980340	46763560	24462840	13150770	16907680	23244980	17027620	21787950	23210250	23764460	13805480	21489730	24703280	46699780	14717730	10387770	20047630	12770200	14962450	23647540	24132340	28282580	15208390	10687220	19093210	24527060
257	O15173	Membrane-associated progesterone receptor component 2	PGRMC2	24 kDa	8	0.999999	10890700	8522730	3245146	8919338	7088603	4008277	6128026	9215584	10417900	9675192	4834042	6189357	10502930	19967290	8905746	14349070	3417898	14397260	9473449	5486055	5727374	2602807	3208936	4968837	5227260	6875724	2019616	4610528	3161569	3247410	39437000	1891523	1700935	3330790	2027652	6338538	4726847	3774695	3593350	3700323	2140303	1306342	3288529
258	P01833	Polymeric immunoglobulin receptor	PIGR	83 kDa	6	0.999999	12560230	920360	63601.3	260347	2690302	71692	520439	367732	832771	155014	309879	38471.7	491362	1399850	389862	394554	1170942	991279	172061	309830	127844	96712.9	163378	167733	264444	424016	123362	313112	389182	173974	1535576	141500	51168.8	372449	11537.1	39398	173320	35634.9	183057	232075	275974	1335192	314948
259	Q10567	AP-1 complex subunit beta-1	AP1B1	105 kDa	25	0.999999	52626360	30241030	8677689	27360390	29846450	17237130	29369910	27089660	30921330	21578590	19582480	21843520	30531820	37288600	32030430	29177040	31540180	34985270	23155110	16085590	7150859	11651840	30261550	11135570	12773580	21196070	11599400	7453729	12360700	10450900	77234900	8422921	6642330	13982550	7922459	12463930	14666900	18567830	15001840	10947750	7386622	3365374	7323456
260	P17612	cAMP-dependent protein kinase catalytic subunit alpha	PRKACA	41 kDa	10	0.999999	15440490	9841830	5025453	4527406	10893680	4251717	12845000	9214764	15652950	7598940	8792730	9305639	11495110	9236349	7196447	10576990	6041100	12273390	7061500	9595931	2136244	4347412	5962073	5091690	4339924	7969500	2667753	2331261	4245107	1956200	9893509	2636274	1269190	4437215	2604989	4542403	2806311	6574670	3999700	3160084	2287425	1530121	3203915
261	Q9Y5P6	Mannose-1-phosphate guanyltransferase beta	GMPPB	40 kDa	5	0.999999	5366941	4107949	3188748	3543172	5347671	3420060	4272457	1689369	5846876	4024757	2108688	2635246	4602117	3068773	5166549	3337647	2984160	4859095	5234192	3109756	2427413	2544813	2666666	3391659	3255010	2125510	2899026	2159990	3075900	1713160	9100564	2061099	1608360	2293677	1588621	1265737	2116923	4491303	3169560	1082036	2024711	1516345	3022483
262	O14980	Exportin-1	XPO1	123 kDa	25	0.999999	47152250	39368600	26773240	43219070	48234070	33760620	56233950	37771580	48032980	38922730	35984240	36951880	49139430	36925070	43947710	48927420	41234170	61031750	46528790	38281520	19483380	20595180	28168470	25006790	22927760	31272250	20030490	15959070	27152260	13704730	40769140	14884970	10763250	26392680	19113470	17083350	19361630	39042530	29663660	21837980	12350550	12150040	20350530
263	Q86UT6	NLR family member X1	NLRX1	108 kDa	12	0.999999	4840873	1513439	931134	2467300	7122180	6346755	7876144	5523874	3543475	2526549	6063767	2591080	3163469	5842410	4558957	8849582	5217650	7743307	7232981	4070558	3211435	2526891	6947016	2573925	4002428	2938381	2861542	2422573	4311816	5316280	2881402	2585124	1228420	4386893	3235771	4725736	5729915	4477531	8191365	3406408	1532685	2307084	3797338
264	P54920	Alpha-soluble NSF attachment protein	NAPA	33 kDa	14	0.999999	150421900	108233500	63641510	71293240	138249700	71224850	133493100	86168400	145189400	81645270	70201420	85781000	116272300	77657420	93568650	97686770	87107940	131190600	107118200	89207680	35644060	51537110	56320270	51871310	62784100	76236680	41484700	40569410	52943260	34112250	74560700	31517820	31309490	48241750	34569980	60102230	42568040	62874400	57801110	44585370	27721530	22016760	31546930
265	Q08554	Desmocollin-1	DSC1	100 kDa	5	0.999999	284334	438704	173126	889016	264035	456898	413244	593378	478941	115682	668759	222856	1708521	1508247	3875254	1511065	2357871	395178	201020	3193860	1074495	194993	911340	346476	492080	3095585	411264	603933	631083	715134	712868	192207	892295	8099829	1077888	2782362	271946	160791	259311	416132	32667.2	522871	407062
266	Q8IVB4	Sodium/hydrogen exchanger 9	SLC9A9	73 kDa	8	0.999999	1866437	274334	158103	1141190	2414996	1574773	3225881	2605312	576274	672887	1346980	802728	648542	930188	2218507	3158936	1567412	2237856	2050198	849084	1176879	569837	2367118	1168000	1651735	1491960	1756669	820422	1971778	2160255	1715410	757963	375291	1734895	760208	1225540	2442256	746372	2408813	1220323	230891	940986	2065571
267	Q9Y6C2	EMILIN-1	EMILIN1	107 kDa	16	0.999999	19512710	4719151	5269771	24451210	37805850	32428530	30715940	36199210	6215623	11244680	25589740	22493870	8439259	9508160	38405630	38750670	19339500	37303670	17932330	8982590	19511890	7994907	33693560	14714790	18970010	18736870	19188960	7032956	30993460	25987090	26959520	10831030	8554436	21791850	10226850	17265640	28007060	6254906	39002380	16666990	5916303	9074522	15515550
268	Q06830	Peroxiredoxin-1	PRDX1	22 kDa	7	0.999999	92217070	66963710	71752790	72631260	91751590	72780380	113963900	81009150	98468340	53721700	67338030	61529180	81742860	61300990	72019170	62708940	69415950	102994600	60923020	86231430	35744470	32996830	47824540	37143630	46304960	47004570	35555490	38479840	46078960	35038820	72421750	30624750	26356080	33852600	31433050	43972470	35080510	51033430	38905640	28241460	47058330	30470930	36179780
269	Q99798	Aconitate hydratase, mitochondrial	ACO2	85 kDa	16	0.999999	41651380	21190270	14346780	15169560	24447130	16074440	27718120	27136310	24437420	22571600	19950130	21940720	21019960	21106750	27973380	28888240	20559640	33510640	31384250	21247490	12349080	13497480	26737820	16169420	20095760	19494700	15564180	10788540	17352700	17333710	32308830	7729861	6236966	18547250	8641739	25759520	14295910	23853970	28216820	20936280	5018511	3154932	7917093
270	Q99460	26S proteasome non-ATPase regulatory subunit 1	PSMD1	106 kDa	21	0.999999	32696270	13552590	16546340	15619290	28123290	15222520	28323880	16924340	28223480	18510690	20644150	20433210	26588050	22862500	27119810	23029050	18162950	18934390	23973140	9939489	10817520	11206730	13188010	10169730	13892590	18920400	13795940	8628210	10740090	7740400	19674420	8187445	7580416	9512974	8272475	12210680	10739540	21648590	15507350	9197378	10590170	8548671	11713530
271	Q86UE4	Protein LYRIC	MTDH	64 kDa	15	0.999999	28295900	11105420	9714417	13100480	24959090	13518060	22100320	25522340	14031710	15249520	14855600	15182460	15444850	11264180	22646870	23114520	19816590	25608900	25734960	12715500	9640771	10027380	19937430	10614560	11715990	10774260	10948780	9496277	13756190	14064510	11516520	8155810	4688710	16714060	8149767	21343120	15206630	12917910	18976390	10617340	1427853	4740276	12401210
272	O95573	Long-chain-fatty-acid--CoA ligase 3	ACSL3	80 kDa	12	0.999999	24125390	19290320	9960125	10581120	30912610	12388580	28757540	20051880	24891440	18900930	12910050	20120290	26504980	17539650	15783560	25210850	14322940	28535330	23266970	20882600	7469204	10135860	11206950	11510090	11928470	13774750	5768123	6806232	11079940	6477872	10460520	6332069	4398174	12609660	4106610	19636700	9210435	12987320	11694710	7545233	5651155	3763687	8103850
273	P25787	Proteasome subunit alpha type-2	PSMA2	26 kDa	5	0.999999	11191310	6598296	9860239	8103574	9723744	8825111	8976802	9842986	7838186	8909159	7874605	8763056	10446220	8200130	9660788	9713372	10580820	9238976	8505127	10441270	6354495	4640838	5601125	6775780	8869095	8133159	7311918	6479771	6994560	5780460	11179080	8318461	5630203	7129770	8425316	9987217	7221911	9163038	8765278	6666082	6688670	5426973	7822024
274	P07099	Epoxide hydrolase 1	EPHX1	53 kDa	12	0.999999	20988890	10294190	9304515	6805843	19348730	6602013	20697980	13762270	35446580	8909756	15820050	14013400	17575020	9891608	12014410	18630560	10549570	24148210	12559310	8446907	7211990	7458657	6610507	4958618	5745148	6462598	5988585	5269407	7768505	6729073	9806601	3807834	3460355	9753608	4308944	14163010	7621149	10362650	8109155	5996013	5993229	5165574	2635394
275	P29692	Elongation factor 1-delta	EEF1D	31 kDa	8	0.999999	2601939	2086995	4810037	1849426	4769585	935118	636990	4485606	2773907	4027144	11971980	2304157	1381438	1882971	2000253	1700091	1709782	1180327	1907645	1834644	2293949	1873964	2497559	596105	2328179	1666446	1701792	1302850	1819352	3204781	4043404	2001002	2296252	2320777	1457162	859274	1651327	2333453	1567015	1404262	4269521	3827329	7060477
276	Q5T3F8	CSC1-like protein 2	TMEM63B	95 kDa	5	0.999999	8478201	13811570	4326422	6361378	20464170	6358298	17378760	12537620	22153910	13521380	11266960	8446036	11937080	9045197	17178940	12915500	8598855	20434710	12205070	9719325	4683910	6670651	7413043	9734778	6669047	10686600	4787602	4215544	5505516	4469324	13497690	4143008	2422360	6385836	3001777	13038650	5501322	8444227	5029991	4789706	5636629	4632209	4680172
277	P50395	Rab GDP dissociation inhibitor beta	GDI2	51 kDa	24	0.999999	337133900	238279000	85602330	125875800	257081300	106572700	293765900	178816700	274262000	150741600	135138300	152887500	208429500	220398800	165543900	166486600	148291700	220802300	172676800	158500000	63605260	88297250	97213420	90739240	103207000	142651400	68100360	70828150	88693970	59155620	213374500	59526740	46641930	82171010	61648870	95138300	70867980	128451100	84711300	80457620	79843890	64473750	70554630
278	P11586	C-1-tetrahydrofolate synthase, cytoplasmic	MTHFD1	102 kDa	28	0.999999	118174100	83836440	61148930	71042950	90565760	52946690	84815620	36237630	104446800	81789280	65233080	73123270	60567940	84411500	104058800	84606820	66858000	80592450	67716600	53416850	44933990	47550910	71281420	55126950	59309620	78671130	63624470	28564670	38929140	32615490	103897100	47330840	36452040	38852710	35690540	41643470	39412720	89530310	63947530	30358700	24231500	29102580	43337770
279	P00568	Adenylate kinase isoenzyme 1	AK1	22 kDa	9	0.999999	73210440	108429600	75227830	81312480	94011660	90428140	110910000	73162470	103837100	67114830	70670850	70992510	118404700	61606040	66241450	83016550	102068600	90468460	80618110	93095630	68061640	47950360	58173310	72494780	88380080	78023390	69392480	62124920	75597700	58069160	75770370	53987550	55836990	46753450	46261100	70893740	69294260	63726750	57670400	59849830	106190500	110942600	95509430
280	Q04637	Eukaryotic translation initiation factor 4 gamma 1	EIF4G1	175 kDa	29	0.999999	50255850	41364580	26632280	43255390	55069670	30959210	64360800	30154160	70539370	44710760	29732390	45317480	47959200	34031290	48801340	50037050	40429820	75172920	46301800	39064400	17425840	23121830	47866090	32451890	25134290	40042520	23082160	16731010	25930580	13371790	39536500	18041050	14971860	33087130	17282560	20754580	16897750	32515270	31095510	19402410	2666889	2837022	5189033
281	Q9Y2Q0	Phospholipid-transporting ATPase IA	ATP8A1	131 kDa	23	0.999999	26515280	6168299	4305992	11121590	21939880	15392610	20293230	21586100	11986250	14307790	13025820	11834880	10321660	10757780	19984330	26351590	14724960	23525020	13862020	6254837	7250823	6935013	19125650	8293273	11144580	11417330	10674550	7240354	14293470	15812880	22899730	5992248	2597454	12347440	6431770	14655590	14797450	5231371	17886870	6844729	4163656	7748291	15100100
282	Q8IZ83	Aldehyde dehydrogenase family 16 member A1	ALDH16A1	85 kDa	12	0.999999	23252740	17963190	17687630	18669650	26132910	14674940	27265270	14372010	28407810	25225720	21538420	24629830	22969790	16842300	24587490	29277410	19865350	27868230	26011820	18414020	13458790	12134370	14651130	13051250	15491990	16762750	14883310	9674523	13070030	9215796	24891680	12465080	7572829	14271920	11984880	10672320	11753630	21463280	16335620	12324240	11154250	7029243	20707960
283	Q5SQ64	Lymphocyte antigen 6 complex locus protein G6f	LY6G6F	32 kDa	3	0.999999	3265738	502815	730118	2638445	5777161	3023392	10720630	4237326	1748163	1184999	2790053	1949461	1833904	780009	1650082	5511957	2397691	8340025	3185465	866524	2297246	929514	3454357	1263597	2155221	1899116	1348233	640969	2768667	695509	1741731	568544	150866	3361692	863485	1512512	3193113	1019836	3502297	795838	102578	612539	3956103
284	Q9NTJ5	Phosphatidylinositide phosphatase SAC1	SACM1L	67 kDa	18	0.999999	105868500	63903950	35812820	54701350	121325200	68608300	116041500	85118630	103705000	68858930	76937060	60115500	88308690	74368150	95939090	111377100	81621250	126896000	93031150	75709420	42111350	46800130	69076180	52821790	52722420	56163170	50023260	32758330	57830060	59255600	63741930	38592130	21444150	59949530	31612880	90167200	67827400	61162030	70575780	55201940	30208310	30656410	46704910
285	Q5VW32	BRO1 domain-containing protein BROX	BROX	46 kDa	10	0.999999	7849460	8848494	6888433	8501598	13595440	10652870	13801550	10072710	14962280	11507860	11441190	10124280	14629930	8783593	12010210	12382780	11690650	15665610	14879400	12795440	6889205	5163974	8134168	7923268	9087055	9501554	7365792	5403677	7238327	5356597	4974241	5764103	5341861	6483778	4910248	7479897	6071428	8311158	8990760	8493220	7340417	7356320	7530774
286	P14625	Endoplasmin	HSP90B1	92 kDa	26	0.999999	161763800	92478770	52504000	53784320	109449100	55920860	90702590	96855760	93509500	58369540	58109350	75307500	78259580	82761540	77328490	104828900	72578170	95702690	97719810	60750760	25747870	40807790	53872080	43480990	60917870	61993270	37699280	23334070	37815310	39452550	139970700	20415580	17925740	37993440	21103420	61920760	39670210	57588140	60977570	37228390	13195310	13472670	28233680
287	Q15075	Early endosome antigen 1	EEA1	162 kDa	45	0.999999	39400860	33905310	24237970	24907900	42281890	22439670	51024460	35704500	39902690	32976180	27762860	32497460	39472780	22299530	37583850	39419510	28684410	42760990	42580850	34941660	12063660	14631290	23414710	21043810	19227070	16492030	16921370	11888240	20073240	18513290	9270059	15870670	12116440	18040850	14043310	22822900	16165090	25110180	19294890	16219830	7167177	7450268	13553570
288	Q70J99	Protein unc-13 homolog D	UNC13D	123 kDa	23	0.999999	98852140	19241690	13718740	37626620	55838830	31021480	58041120	52002690	42825920	29651280	34845610	26960560	27675270	32266180	46907390	73548180	48152420	48288280	40402130	24486650	15751880	19838080	39797030	20726910	33916110	24275410	30341800	11510530	27301760	25608620	68276750	12534410	7186940	25786770	12013390	22500710	22897950	19510030	47331200	20990830	5846241	4459849	22668780
289	P24557	Thromboxane-A synthase	TBXAS1	61 kDa	12	0.999998	56647840	14117810	9919614	33376250	68506380	42111910	63779530	46712500	31867910	25304220	45331110	22543960	28694830	38378870	39843200	83564690	40771380	61844930	35401150	17680840	15845130	21355240	41820840	21552540	28547480	16866480	17839150	17154660	31370230	23028800	16530650	13443770	3217346	20734560	17877490	25206560	39680710	17157470	44734630	20616060	2963325	14941550	21492940
290	P02647	Apolipoprotein A-I	APOA1	31 kDa	34	0.999998	6466949000	2712219000	1643785000	3133845000	4075947000	4458306000	3290699000	2351369000	2320933000	2026433000	2609214000	1919377000	1908131000	2745271000	2576283000	2835278000	3836665000	4049193000	2269481000	2278639000	1410147000	1545452000	2321096000	1890232000	3024402000	2896681000	1590349000	970127500	2427864000	1451467000	655369700	1333700000	907687400	1853563000	982640000	1930176000	2420326000	3306868000	1978188000	1602791000	2028142000	2095277000	3112236000
291	P09960	Leukotriene A-4 hydrolase	LTA4H	69 kDa	16	0.999998	45720700	29052010	28458230	43240100	43760740	31934920	37318710	29380590	39116420	35070840	26963940	36025940	39169710	25649480	38543260	33776270	29562120	36840960	36526800	28959820	17926590	12693950	20821110	22721760	19553010	23609950	20859660	15261110	26649160	13948590	56399970	19450700	10297260	16515120	13630890	19767240	25726990	30424400	24977210	21360610	13411460	8480594	22860620
292	Q5T1M5	FK506-binding protein 15	FKBP15	134 kDa	19	0.999998	14636500	6737693	8571434	5319830	13817440	5180898	9662124	8577459	14934450	17739440	15954970	10909770	5558840	12269660	12366190	11002990	5510704	14657150	7803932	6118802	2518039	3000567	5394518	4350224	3519242	8124903	4124676	2569687	4779299	4319744	10360370	2435051	2999441	6929335	3037177	3948475	3033467	4173588	5041137	3023392	812038	510544	2364305
293	P30041	Peroxiredoxin-6	PRDX6	25 kDa	13	0.999998	511952300	200286600	218605800	281723100	254458400	249607600	290759800	227687400	287394800	242384700	211699500	196391300	282331900	353887600	220931800	324234000	307523200	270808900	256106500	241218200	199889900	172498000	185401000	143401000	171392400	163249000	165571100	157718500	207760500	141474700	338149000	149692300	124966100	156526100	148257500	125766700	173388500	191969300	194755100	156979800	230221300	258081300	324263200
294	P08574	Cytochrome c1, heme protein, mitochondrial	CYC1	35 kDa	3	0.999998	6024640	2112442	1374800	2892404	4575073	1860914	9331084	3518844	4309914	3330881	4146621	2185016	2896630	6027782	3009145	8456354	6374039	8940811	3138866	3210490	2623727	1679980	4125355	2658945	3263896	3347673	1631530	2186326	2804346	2804666	3124593	1782970	989106	4095600	2664685	8628494	3575173	2950336	3382789	2409254	888799	1328871	2388591
295	P12814	Alpha-actinin-1	ACTN1	103 kDa	36	0.999998	94578810	26737850	29764440	46255460	50762340	40784940	44814660	45654430	43350760	55268650	49373930	28800670	37560620	34687010	58772750	87483180	58945100	65320090	58044180	43082910	29140630	18909350	43442820	18281730	32643470	27174240	27067520	16640440	39907380	27834870	150327400	15150190	9149747	31233650	18634040	20806760	35157400	32810310	55059330	24504750	28120480	14173460	37733360
296	O00391	Sulfhydryl oxidase 1	QSOX1	83 kDa	14	0.999998	9137630	10347520	4089705	9028885	13983060	10644990	13481680	7370088	6625803	6609237	5461595	7350337	8910333	15397270	8952589	9407000	9255445	16712690	6154465	8994314	5757151	6511658	7256311	9664724	8195144	10898080	8362600	4119842	6677627	6086546	16578430	5251732	6966386	5989131	3188716	4734004	7815843	7873490	7751925	5568748	2026924	4918742	5288325
297	P01876	Immunoglobulin heavy constant alpha 1	IGHA1	38 kDa	3	0.999998	536988	177239	102830	288683	280380	199626	309936	7321317	243950	42251.1	124486	149491	222728	79713.6	87646.2	224474	147396	136259	61704.2	94579.2	214722	169811	116580	38924.3	63921.2	365567	18053.7	129055	145133	7308.99	110203	39230.3	0	339082	66637.6	33680.6	32962.5	14565	86120.4	24776.5	20470130	56758410	9679846
298	P50570	Dynamin-2	DNM2	98 kDa	29	0.999998	18328420	22295200	13851600	18391310	24810240	18379020	30597120	15899360	28690140	21319140	13739730	19583920	27660060	21573040	24663220	21681440	21283940	32255340	21801230	21417400	7331823	10287840	12967290	10420530	9964566	15271450	7737579	8013116	9948911	6491984	58092570	8185027	4408869	11356610	7905055	9579236	6552416	11949590	13133300	7963937	6318124	4857516	6906055
299	Q15286	Ras-related protein Rab-35	RAB35	23 kDa	7	0.999998	248855100	105437200	62673420	79247290	145438300	57440190	102666100	65721220	137231300	130889000	44129220	56628870	107160100	213306100	75644280	172291600	101567700	205964400	135755400	93390370	31985730	40440170	55316850	37116920	84001830	63222250	40611430	32488040	52138360	128541700	123276800	116695400	78397440	32362760	71552800	180958000	57495330	110247500	95427570	173123000	79535990	19173480	32924160
300	P69905	Hemoglobin subunit alpha	HBA1	15 kDa	12	0.999998	24046770000	31839830000	52083430000	28994240000	39676870000	41950390000	37632860000	26310830000	45530190000	28711290000	6251528000	33911120000	36761200000	9043112000	23338320000	37975210000	34842510000	38579290000	46445800000	33702730000	35276490000	17973910000	30292870000	39650830000	9337181000	36423310000	30718910000	35999650000	26833040000	33512330000	1550074000	16089020000	32278970000	31583770000	38096400000	28988450000	25810680000	30253180000	25089020000	34076310000	48044270000	39582450000	27480280000
301	P04430	Immunoglobulin kappa variable 1-16	IGKV1-16	13 kDa	2	0.999998	918358	251395	44531.4	221898	157990	46138.7	727747	54857.2	136608	29597.3	50725.1	81308.1	155188	44892.9	16754	267197	952928	197731	67020.6	416244	0	0	39709.6	8250.26	56246.6	50584.8	0	0	47642.2	35621.3	296223	8715.83	12924.3	64261.7	83557.8	47356.9	7019.49	184310	109397	77820.4	83411.3	33883.3	931365
302	P10809	60 kDa heat shock protein, mitochondrial	HSPD1	61 kDa	13	0.999998	72624480	23701030	17890520	25773640	34363770	20645620	46145030	43835950	40230250	41302590	22647040	33507770	38067260	38189120	42319370	41442230	43963390	42554020	41837190	28982050	14699390	16074840	56219190	19856430	29960970	34224160	18264130	12808820	23319140	17719350	55187330	8993840	4850316	22198400	9552349	33868620	14840050	24183320	31320430	22035190	4984639	2204463	8372274
303	Q04656	Copper-transporting ATPase 1	ATP7A	163 kDa	25	0.999998	54166320	34827330	14905420	20147590	75377150	30678930	68657740	36754050	72660930	39376510	33830310	36466250	50100490	42387780	41711790	47543860	34059550	71029070	41905550	43595200	13984290	25722210	25407400	29106260	19252000	36555120	14268890	18539210	24268960	13447030	22254990	10830460	13685650	22433320	12465930	30864080	19312020	32237710	16857080	18040950	15866880	12740790	12738350
304	Q9HCN6	Platelet glycoprotein VI	GP6	37 kDa	5	0.999998	34783500	4325102	754373	8844726	11094080	6132293	13979930	11042370	6168902	2757648	5123690	6315121	3680756	5083373	6466516	13939860	13742190	11621150	5907008	2746067	2970319	4412801	4788501	1828747	3974118	7480242	3226781	1549695	8604899	2976852	2856460	1286259	521188	5441023	1405252	4594433	7832612	3530947	11583620	3786164	24347.8	1999566	5599274
305	P18669	Phosphoglycerate mutase 1	PGAM1	29 kDa	6	0.999998	7083320	4265501	5066990	8726043	9207412	6241302	10643310	7259458	8361297	8265683	6279727	5327125	5912147	3677767	4256407	7656543	9122122	10860540	7783728	6601796	4288328	2104843	2985890	1708802	3325849	4167205	2341676	3196347	3682147	2892947	7885637	2482740	2628857	3537372	3712446	3975960	3614711	4127979	3884588	2189065	2988511	3326134	2852311
306	P30740	Leukocyte elastase inhibitor	SERPINB1	43 kDa	14	0.999998	43222870	19896540	16084680	23288260	26629180	18295600	23587820	24026900	16917860	37104460	19207810	20478490	22888290	16587590	32103350	32360880	26425940	28541310	28442520	19176750	11326150	12934470	23501840	16870100	18183420	12430530	19738290	9339150	23003760	14745440	122345300	10470550	7825864	13785720	9846023	18674600	14547390	16858450	23763440	16809140	13961950	13618580	20231140
307	Q9BVK6	Transmembrane emp24 domain-containing protein 9	TMED9	27 kDa	4	0.999998	41406750	27865570	10210190	13347140	29387010	14593370	35615350	26689010	25688180	22101120	24242090	20468930	27466070	34168360	20840300	25934310	18412080	31675770	19910920	25691420	8872689	9553356	11038860	13866830	10898300	14764700	7314993	8586977	11920580	10897430	21771610	7884676	4948198	12703430	7242684	29307160	12514310	14936990	13341970	13944270	4828997	3544269	5998772
308	P21980	Protein-glutamine gamma-glutamyltransferase 2	TGM2	77 kDa	17	0.999998	125303000	129519800	86486970	194799100	166397100	145828400	184374300	136330500	155760500	97458900	119829700	119087600	152589000	143650700	163459200	146560400	129890100	259441000	118526200	141229400	87148020	92461810	114707600	126942800	162250800	174396600	138993300	79129740	96340100	88149330	349163500	85259870	110492800	95210830	70614460	81071430	126619000	135438300	131968100	121688900	61815330	30382040	37908390
309	P23381	Tryptophan--tRNA ligase, cytoplasmic	WARS1	53 kDa	9	0.999998	2838240	2531512	2218027	1516367	6402903	5038807	5004722	1788832	6840619	2652364	2093357	3164622	2865504	6199920	3592818	3540753	2102390	5731142	5805208	1624942	951160	1509889	1419226	2080287	3880585	3379871	2181667	926573	1056122	1578646	1790994	676335	899749	1624683	2923639	4903939	2613529	3320300	1585796	2213677	986455	798741	3228443
310	Q9NPQ8	Synembryn-A	RIC8A	60 kDa	13	0.999998	12155640	5767933	7358153	5874933	13385290	8597656	12056440	11261100	8876616	10423260	7186703	8564943	16931960	6764727	6917074	10484180	8300442	17110760	11741350	8892604	3778966	4268790	5266914	2854698	6899825	5741641	2572527	3539707	4328684	1711874	6539688	2142495	2246780	4655040	2221961	3454001	5480613	9951599	8168562	2702585	1912265	1745217	3111331
311	P11142	Heat shock cognate 71 kDa protein	HSPA8	71 kDa	23	0.999998	377880500	178013100	146588100	167503500	261351400	128329100	324110100	208343500	298679500	163298100	151900000	192251500	207214200	219879600	180690000	205364700	222276900	337249400	238778600	158801400	80180010	100157800	126667400	104059500	163059500	133233000	91293460	83348440	83711250	80065200	145530900	99631550	68689550	96431220	86558310	144133500	79841350	160823400	107625400	90622650	72489450	66597470	78790420
312	Q13011	Delta(3,5)-Delta(2,4)-dienoyl-CoA isomerase, mitochondrial	ECH1	36 kDa	3	0.999998	2929365	893011	410942	1146395	1195783	519157	1134242	666969	1086878	973060	398821	537466	1545798	1221610	1234758	1736072	760640	702839	1434582	58825.1	634844	496044	1679189	696924	1070434	633165	540074	500305	668709	28181.5	8462791	115773	201978	551382	331596	522379	571365	1069944	1135462	191275	95462.3	110972	501407
313	P08670	Vimentin	VIM	54 kDa	28	0.999998	177954500	145808600	190380700	100511600	143906700	138201700	113323800	203398500	98971380	207391300	113362900	166975400	172970600	120962300	120782900	131303300	145485900	191770000	191799900	144591500	76396060	62783340	108517200	129435600	110197400	76316500	121824200	113122500	166321800	145905600	289345800	57036280	38684270	91308100	113494400	231014800	125688800	120292700	162364500	105482600	28592910	25423410	94211300
314	P55060	Exportin-2	CSE1L	110 kDa	17	0.999998	15495620	8169064	5893663	11033620	12495990	7317974	14256660	9329332	11153910	10001220	8143309	8763488	15069360	11246300	9994852	9318634	10783920	11646270	12863700	7288625	3387818	4264822	11308810	3904442	6483023	5288057	5667447	2466701	6886082	3215990	10231720	4027900	2129645	5578674	3723542	4309805	5262775	4963629	6259743	7509571	9438959	7406624	8517837
315	P07900	Heat shock protein HSP 90-alpha	HSP90AA1	85 kDa	26	0.999998	90105240	62501210	59911230	72441550	77512860	53824780	100449000	67321840	81224860	61659360	55921720	63554860	83996480	56649650	57410240	87963900	67135540	51401140	79554950	54589570	40309660	34518480	53949620	36732350	52099100	40140990	37606010	32608080	48513170	31334150	106752400	32294640	21039580	42495000	31133160	38367150	36197310	65222480	62104930	36066390	40929350	30922220	58639450
316	P09417	Dihydropteridine reductase	QDPR	26 kDa	4	0.999998	7234776	6197796	9111672	11629700	7589060	12360480	7767559	10273890	6262252	5860881	9213085	10496190	8574936	9805955	7855624	8645137	9632148	10718730	11607710	6998447	6550007	4257706	8057139	5142830	8275091	5979170	6250649	4541546	7884927	5298548	17357080	5108517	5739832	5539209	5876623	3406341	6041975	8288885	7847185	5421035	7479298	7438481	7284081
317	P41091	Eukaryotic translation initiation factor 2 subunit 3	EIF2S3	51 kDa	6	0.999998	19482820	11774860	9354451	10606600	13587050	10514120	16316570	12430190	14234990	14165080	11230090	13808490	12618090	14272610	18449980	14974710	10290320	14948550	15320090	11745760	5690992	8113287	10883900	8407334	7918163	12937670	7066937	6610587	10361810	5248896	19812070	6363194	5443808	7935134	5134513	6751838	5526106	11567180	8125170	6447014	2448493	1721954	2356574
318	P00738	Haptoglobin	HP	45 kDa	11	0.999998	54446870	211887900	504041	831455	1892611	1131023	29970800	5118831	49111330	156650600	62121980	1349529	82665730	1372628	101956600	48200190	480614700	78157310	51753100	45715030	52722420	25668020	689838	3118102	1594746	1276940	29465880	8099180	40733080	342757	58238240	407596	439172	43955530	376777	69618750	45254030	5520315	52444260	22305900	115933300	85624140	50032550
319	Q86VP6	Cullin-associated NEDD8-dissociated protein 1	CAND1	136 kDa	27	0.999998	247666100	153821000	110244100	154054200	195047400	136363100	235993500	143341500	189683900	142143900	127767800	149793300	182082900	164262700	178127300	164756200	156544000	222935800	202569900	148553100	80457260	89542900	106130900	92214740	96078340	128722500	84206550	66536000	94780170	66839430	122562300	70240970	63134710	87998480	68987420	71842100	78358290	131389500	113794600	109007300	54263590	79694210	70804120
320	Q562R1	Beta-actin-like protein 2	ACTBL2	42 kDa	7	0.999998	74493760	37937910	33254840	41099520	47469640	39039620	54245540	47692550	43778430	34964690	38903420	39449990	35868030	29226960	48994510	54270740	46477830	59802200	57110100	30873030	18888310	23392330	29867060	19859980	26274020	28181560	24850450	15278260	29348250	31906000	115999200	16439320	15072940	24300670	15903890	27658930	21652320	25894930	30313330	24700780	23606240	20337550	31894970
321	O75131	Copine-3	CPNE3	60 kDa	10	0.999998	36668920	21849510	11592510	14739760	26679990	11513010	29491090	17954080	20646820	20158470	15927320	18158480	21786650	16850080	19173380	22915270	18056370	30099980	20773070	20998390	6571191	11807040	12437240	9236065	14218770	14983820	6878510	5613266	11901080	5511769	18425370	5760098	4287339	11965910	4399029	10268330	7465039	13952330	13023110	9616984	6252496	1921825	4407828
322	Q05682	Caldesmon	CALD1	93 kDa	15	0.999998	14126030	5355156	4870344	6367583	8270495	6363662	12110600	13398780	4793157	4093865	5050793	6590867	3546722	2521531	8366843	12977730	8217426	12574700	10438290	3796316	3337500	3083640	8967818	3480076	7924190	6745451	5358785	2517893	5825448	6579653	3115029	1796986	1521836	4905501	2145517	4507908	3783517	4715029	12221480	5440814	471651	765106	2649401
323	P07237	Protein disulfide-isomerase	P4HB	57 kDa	18	0.999998	156594900	75991410	50191230	46299820	114381100	41884160	97720450	88865140	93079890	59800960	50374350	63580400	79667270	87291380	73322010	90480480	68215760	114883800	84255760	64293130	20966600	31188340	39404150	32376090	47650160	61257390	30339900	22509730	33566910	31012450	91780910	16824480	13938610	32537120	15298720	64397200	30109890	42631130	42754790	27790740	8393711	7619811	18189050
324	P07195	L-lactate dehydrogenase B chain	LDHB	37 kDa	10	0.999998	172433600	127074700	209170900	239265200	206942800	212829400	243309400	201625900	239889700	185802900	206615400	180101000	225445000	115599000	210264200	229091600	206990500	220490800	229287900	181820400	144042700	93323230	130997700	101547000	128635700	170307800	113057100	121130600	124342500	77546740	162094200	103978400	65805200	125073400	122650400	111717100	113904600	179276700	156227700	100849700	92398590	57975640	125104500
325	P02679	Fibrinogen gamma chain	FGG	52 kDa	25	0.999998	8883743000	4765204000	3442779000	9528298000	7176571000	15330670000	4253589000	4875988000	7095837000	11585440000	7677192000	6434271000	9837411000	2515820000	8941930000	10895900000	19143340000	8615393000	8005439000	10043770000	4615461000	4155158000	3232110000	2721945000	3914533000	4259095000	3217127000	4479248000	4251946000	1754271000	5311496000	2875129000	3205534000	4606935000	3772346000	3054013000	2935531000	5780987000	6068136000	3996438000	6417606000	1124342000	2182623000
326	P05106	Integrin beta-3	ITGB3	87 kDa	12	0.999998	614684700	133844700	81252240	224900200	418949700	274414400	375358000	392095100	195012300	159967600	253614900	191689600	166787400	246940600	348976500	473068400	310039400	444543200	359349600	157813400	150223100	115287200	289176200	158290000	209803500	198600100	183274700	104724000	245736400	269292600	253947600	92910600	54525710	222182700	99054980	235079600	223453900	137803500	278881900	157232000	45552040	142680200	226702500
327	P20020	Plasma membrane calcium-transporting ATPase 1	ATP2B1	135 kDa	19	0.999998	52262330	39916980	13497050	28541370	50889680	26903610	53617690	42408870	54348200	40506600	42621770	39058440	52210600	49396590	39526650	41557830	29218650	57186270	50228330	38520330	15398440	34379060	29016530	25259890	23160710	28838320	18081720	16834660	22670970	11471490	31602960	13942220	10012400	18480880	13994790	30208470	20367310	34763110	21299770	20086710	13981330	9775222	13192540
328	P15374	Ubiquitin carboxyl-terminal hydrolase isozyme L3	UCHL3	26 kDa	4	0.999998	2537144	2836166	4482175	5090393	3831394	4758303	5412851	4677871	4515983	3680485	3092147	3857124	6050446	2406415	4271674	4783593	5181541	5043750	2995847	3525148	3312126	1893748	2208348	2902692	3674909	3633304	2009649	3719280	3727816	2062208	3433081	2634861	1910181	2426638	3002548	3414035	3081698	2382196	2395291	2148756	1896812	1632637	3227384
329	P17987	T-complex protein 1 subunit alpha	TCP1	60 kDa	18	0.999998	124149400	76117750	42184010	72336800	91069910	59437920	51980660	55799730	107994000	72896820	58847200	66820790	91857520	86270170	110219700	72231870	79202760	84048700	85224680	68327220	42291880	36186180	74867910	62462790	43859590	74727890	58559930	33040950	54330000	34072650	112238600	39433360	26908900	33308080	42592910	44368980	44713270	80189870	70998660	45837960	31552960	25832990	26777770
330	P18577	Blood group Rh(CE) polypeptide	RHCE	46 kDa	6	0.999998	21503190	2921210	2599765	2907793	12395270	2410112	22133970	4264082	4931346	2591526	3749420	3290960	12548020	26725170	4944754	5466364	7261611	11170690	4568858	6214170	1646536	1152974	1065496	964610	1555169	1208617	1122318	438969	1502228	336584	9024356	1196211	223924	4188894	2328534	2126691	2595043	2102231	1662656	685846	4953710	1024234	2584445
331	P34932	Heat shock 70 kDa protein 4	HSPA4	94 kDa	27	0.999998	62495720	44507060	34188360	35869050	52258140	43835180	57029580	41357320	59999440	38888770	33309950	43123090	54544690	44510730	49784210	47388970	41158770	53260020	47826530	37486750	18398380	21509370	27306760	27543650	26195390	36701550	25239710	23191090	24399400	21582730	48339940	21354000	20400460	27960270	20520850	17687880	24173230	36339270	30777920	21905630	20083080	17388630	22016640
332	P48426	Phosphatidylinositol 5-phosphate 4-kinase type-2 alpha	PIP4K2A	46 kDa	10	0.999998	24529460	28906830	17982930	19227560	23738900	19436120	30017010	23709620	32712290	25329770	21470540	26423040	29872870	11548800	30164190	28758230	27482840	32480620	26792090	24408080	11636420	15002290	20090770	18787460	19386100	21479940	13866390	11296800	17591820	12341950	18513880	12364920	11183110	16086670	13080690	20017100	14549850	24190590	18998070	15252420	11892460	13835810	12443000
333	P22061	Protein-L-isoaspartate(D-aspartate) O-methyltransferase	PCMT1	25 kDa	10	0.999998	31768240	26018010	22939820	31141190	28971070	26935710	29257750	28251080	33157020	18126410	24765410	19203670	37183740	34673610	19850910	31909230	39296050	30504740	24895430	25322840	17107840	12249720	14052690	10270550	22519000	17231440	15202740	17335370	18208990	8505258	41567550	11176110	7086961	15129940	16506430	16958200	14927380	14397720	21002720	8501692	17804580	18047290	32321210
334	Q9UGP8	Translocation protein SEC63 homolog	SEC63	88 kDa	6	0.999998	3394777	2009565	1376559	1070324	3330146	1650350	2638017	2719639	2092897	3791817	1587634	1646442	2582343	1818030	2960522	3218657	2165646	3310231	2960441	2331072	1351501	1334254	1839135	1323714	1385464	1181735	1642939	799255	2106448	1405607	2756683	962070	362391	1386225	874973	3565874	1836478	1683546	2672299	1106730	361222	364261	1479393
335	P16284	Platelet endothelial cell adhesion molecule	PECAM1	83 kDa	16	0.999998	81176180	20757680	13605280	36078070	71215630	49322130	71203590	73730090	35630520	39750520	42486420	34424160	31944140	38789410	59807850	108748800	56432740	93810080	66723060	30776270	26695490	17571960	59892090	30988150	37646710	35503800	37955490	16280560	42603060	46233680	31288320	17481840	9174595	39559340	17107710	38350640	38134570	28610050	61863880	24130300	7869445	25426820	44296840
336	P14868	Aspartate--tRNA ligase, cytoplasmic	DARS1	57 kDa	16	0.999997	57102010	28346900	26924910	29754990	35155770	27135360	29385400	36688010	35604630	37828690	35271220	30318790	32566610	26887600	39146790	34660440	35100310	37826190	31793780	24639840	21218190	23233550	27191430	19211390	23287050	27027960	24187560	15944680	23780460	16743760	42910780	16487920	16878270	19031030	16186370	20936260	19024450	32314430	32705070	23867620	11283070	8942696	12763670
337	Q9UQ80	Proliferation-associated protein 2G4	PA2G4	44 kDa	11	0.999997	213794300	165312500	73711800	109373900	165466400	98221290	241735700	158966100	247892400	137803800	96168680	136007300	150179900	111172300	121911900	119177900	151262200	172922400	153923000	114546000	49326730	71679480	80003080	65916560	70096750	96001890	43406960	49740440	54973790	37352280	119887900	39037860	26724700	57081700	39094690	72173050	47654610	97568430	62199790	62734620	12039740	13052650	15525570
338	P00740	Coagulation factor IX	F9	52 kDa	6	0.999997	13875440	7160507	601881	2475280	2226608	913310	3873259	2207609	4394409	2056068	1418061	1272873	2416527	3494331	2580615	3198713	6242687	4871344	3135156	2307380	496349	1070172	1720198	435325	1756368	728252	860308	340679	3765576	286508	3322397	236693	400196	1332488	1115463	1174692	1338425	1257878	1248712	359330	1008142	1500181	3642731
339	O75844	CAAX prenyl protease 1 homolog	ZMPSTE24	55 kDa	9	0.999997	11957320	3692811	3576009	6710340	13698680	9024544	12577360	12466460	8316717	9835748	9876491	7081975	8979720	6294133	12267510	18341780	11151390	15567090	12264070	6711033	6813881	5487369	11090640	5759010	7485566	8349517	6482091	3966180	9097707	7461122	2766993	3794916	1478386	9580446	4879298	10180900	9413085	6872154	12221200	5376501	1527182	1640313	8460515
340	P0C0L5	Complement C4-B	C4B	193 kDa	52	0.999997	37338500	9638602	9571046	32986900	8412366	30786980	18397190	23507390	6589015	12905360	16439100	19369560	31849550	14612330	26159260	20133680	43550320	24635160	20924420	28107580	9886277	6618162	2403640	1602879	8352635	4797184	1908602	2515928	7711076	1391885	22130910	1460095	716124	8880759	4472176	6075436	7165509	17236640	18025010	6271100	4328366	2998265	11583410
341	P01031	Complement C5	C5	188 kDa	29	0.999997	182011700	95768490	45620410	83345880	88068170	46576120	62986950	68049090	86259560	61518030	63088770	71272570	67269750	56882750	102390000	99625090	119871300	87822520	69660270	74628180	43498330	44537370	44066420	30920110	74703520	46128870	53508010	27678130	71551310	29586180	108859900	41544050	27234360	46291940	30582240	51541750	45748070	72499870	77799690	63848540	42121290	49323860	48618750
342	O14787	Transportin-2	TNPO2	101 kDa	5	0.999997	4305477	2509125	1667934	2981932	2709889	207563	2835029	1314327	3100993	3791260	1943336	2520089	3062115	2266674	3754491	3013318	576323	3230975	2689188	1895061	879594	1116344	2812323	1793765	1777292	2203862	1289214	774336	1194421	660212	4082007	1171564	775785	1393489	942614	899485	1044246	2102418	1510295	1045529	466020	527468	739530
343	O94905	Erlin-2	ERLIN2	38 kDa	7	0.999997	5217203	3665854	2756801	2107551	5546902	2624974	3896519	5511418	4961450	3526224	2761114	4223216	4231301	4814000	3939485	3528207	2689271	4409212	5982000	1935823	1058032	2092162	2166978	1964196	1956868	2479316	1344600	1093028	1383637	1548531	2960161	728170	668761	2569574	994879	3248740	1345515	1899588	1567745	1361062	409637	402021	746669
344	P11413	Glucose-6-phosphate 1-dehydrogenase	G6PD	59 kDa	12	0.999997	37053160	31130220	31808200	41368760	41424440	36667630	40551010	44642240	44131940	47237490	34678750	36222790	51090450	34887880	54171320	47860990	43489680	52966520	42575190	42360190	20479660	20853760	27451090	23681060	27746470	32038270	27045800	18077180	26210550	18862360	57563870	19694840	18763570	24141720	19615690	22249740	20327700	38589250	35145860	22553540	11677300	9462389	16074120
345	P09871	Complement C1s subcomponent	C1S	77 kDa	11	0.999997	29572770	22970770	13636630	18082600	16508450	17143160	13221370	12910240	20999980	14142980	11053660	15559600	14760980	14259420	20834210	18228330	26675510	18414200	14933990	12752800	11476800	10512560	9787690	9970103	16891040	9906292	11221250	10963000	19268340	5922080	32820110	10604280	5551886	10682000	7405836	7104319	13036070	18358610	15197290	12673600	8148935	12029310	20395260
346	P60174	Triosephosphate isomerase	TPI1	31 kDa	12	0.999997	116912200	76289940	84001920	104227800	105720800	107479400	93386070	99716360	90468160	83744720	83768440	84296560	87214070	65458800	99657040	100422700	118529900	123092000	97017540	85869580	58174010	35891390	72246790	84648260	92768500	82399770	80750730	68014130	82856280	82013550	121802000	77130920	64922690	45950690	82189510	98491700	68982730	98981590	112238100	61602720	73780630	93599370	66115230
347	P02794	Ferritin heavy chain	FTH1	21 kDa	4	0.999997	2193672	4791668	1648946	9942938	2398028	4909192	11137300	6274682	2487660	2312216	4389847	2536074	10465290	4388816	2833131	6240350	8824898	4304499	12765070	2368587	8320352	944216	2688964	1420013	2423704	1013972	1198188	1513725	3673045	2393645	485321	4534495	787098	2203584	2279175	3485395	2594610	1545886	3257974	2733409	61837.1	456974	204018
348	P16104	Histone H2AX	H2AX	15 kDa	3	0.999997	91600500	13712340	18738900	10026680	8880067	10939280	5840627	6246135	7824833	13661740	8957594	10556580	19563890	25914950	15252030	9269927	14915580	19351280	16983200	31364060	5460509	3368442	18587820	16017040	11165290	4724839	10131830	7774145	8858088	8549619	38238130	4375671	3891995	11247420	17842310	7103243	8562009	6852414	11254230	5414682	4646650	6231832	8321494
348.1	P16104	Histone H2AX	H2AX	15 kDa	3	0.999997	91600500	13712340	18738900	10026680	8880067	10939280	5840627	6246135	7824833	13661740	8957594	10556580	19563890	25914950	15252030	9269927	14915580	19351280	16983200	31364060	5460509	3368442	18587820	16017040	11165290	4724839	10131830	7774145	8858088	8549619	38238130	4375671	3891995	11247420	17842310	7103243	8562009	6852414	11254230	5414682	4646650	6231832	8321494
348.2	Q8IUE6	Histone H2A type 2-B	H2AC21	14 kDa	3	0.999997	91600500	13712340	18738900	10026680	8880067	10939280	5840627	6246135	7824833	13661740	8957594	10556580	19563890	25914950	15252030	9269927	14915580	19351280	16983200	31364060	5460509	3368442	18587820	16017040	11165290	4724839	10131830	7774145	8858088	8549619	38238130	4375671	3891995	11247420	17842310	7103243	8562009	6852414	11254230	5414682	4646650	6231832	8321494
348.3	Q96QV6	Histone H2A type 1-A	H2AC1	14 kDa	3	0.999997	91600500	13712340	18738900	10026680	8880067	10939280	5840627	6246135	7824833	13661740	8957594	10556580	19563890	25914950	15252030	9269927	14915580	19351280	16983200	31364060	5460509	3368442	18587820	16017040	11165290	4724839	10131830	7774145	8858088	8549619	38238130	4375671	3891995	11247420	17842310	7103243	8562009	6852414	11254230	5414682	4646650	6231832	8321494
349	P06681	Complement C2	C2	83 kDa	16	0.999997	32072240	18170150	10524850	17178160	21984200	12836430	13025300	14142340	20263770	18339590	13659550	12993630	13132910	11468990	17288270	20073970	33620500	20101210	15146400	14152860	11719210	10270100	7425556	5356374	12098040	11233420	10389360	6531163	14871300	3567781	11458250	6311502	3141804	9115424	6413851	8908533	7796721	24329900	14006400	11002940	5622555	10308070	16836400
350	Q8WW22	DnaJ homolog subfamily A member 4	DNAJA4	45 kDa	10	0.999997	24359920	22096260	7123252	8990839	22962750	8429888	27506060	13882020	23563310	12511660	11495840	14763000	15475620	10116070	11356710	13017570	9861819	17074030	15983910	10251490	3278776	6906859	6221256	5572975	4844158	8001573	3203550	3854208	6657985	3295801	12269350	3063581	2288470	5418768	2023764	5954556	3789353	7642609	6117727	5878979	3192237	2050193	4613804
351	P26640	Valine--tRNA ligase	VARS1	140 kDa	19	0.999997	8127098	2246719	2452593	2277806	11558860	2313618	3364517	7804275	6649218	6532518	26371650	4301527	2592753	4933859	5523013	6881637	3249532	3922299	3798835	2814003	1376996	2043628	2223677	1792066	2154435	3433647	2456933	1075409	3344389	2943361	10371910	1097367	2417878	5140035	1356811	1854605	1693187	2914441	3806225	2549704	1291258	631348	3025395
352	P14209	CD99 antigen	CD99	19 kDa	3	0.999997	13845370	21821730	7049609	3837621	28788720	7897013	29923420	11156390	16567640	17056900	8123467	6134139	24418430	4121177	6309971	10991960	6873467	14778260	6254981	9702329	4811680	1641488	5186373	7753721	6113893	14144480	6636039	7996812	12120240	10493260	1491622	5339404	7774069	7338475	6683451	17494990	8355910	8040437	1183235	4806078	3537264	6361636	3470545
353	P31946	14-3-3 protein beta/alpha	YWHAB	28 kDa	9	0.999997	40462950	70735200	60155770	64473680	83015910	64746510	92017120	75576370	75414730	63198580	54551220	61974830	70538980	32329270	67989200	71372570	61770280	91869730	84769350	69391870	38674670	32936380	65177240	49726460	60413580	56263040	53123130	38409470	52135440	45725270	53161690	38538860	32252330	41742480	39263830	54636220	44084910	64298780	69767430	41966830	27531680	21242150	31816130
354	Q9H3Z4	DnaJ homolog subfamily C member 5	DNAJC5	22 kDa	3	0.999997	1931435	8189306	3158603	5877398	5726871	4990110	14299350	7523122	4836606	5590693	4994237	4515581	9645832	2828385	7292948	6162261	6705826	9370086	8091510	6451163	2743533	3460287	5380842	4030652	4082804	4426131	3099635	3125560	4137626	4030240	1741349	2914175	1696175	3958863	2463013	11275160	4497753	7591352	4976240	5513325	2971506	4218285	2754017
355	P20810	Calpastatin	CAST	77 kDa	13	0.999997	39097910	29556500	25399470	32823710	30953840	34283840	35501190	22132660	32444520	25707310	19325530	25544820	28760600	16093030	29166560	24110170	46417200	37590330	33886920	22045210	12198640	11329150	14774080	14382270	19703880	19339390	10343480	16293100	14523530	8257021	16518870	9512232	8948412	11626480	11498880	14720510	11550960	16858260	15838560	11190230	11576550	6723401	6690139
356	P40939	Trifunctional enzyme subunit alpha, mitochondrial	HADHA	83 kDa	18	0.999997	64457890	25818330	16955980	22424350	47362390	25775220	45819950	50592410	32757570	39005550	23065540	29136790	38060660	48796730	48495920	55670850	49083350	47576080	51340000	30773430	19932660	21798260	44619010	25613630	29139990	27127820	16057630	14446900	18428500	14446290	57481380	13247970	6992779	25993060	10933540	42732870	24066710	32514090	39525260	27095520	6613694	4824938	10601920
357	P07737	Profilin-1	PFN1	15 kDa	7	0.999997	111799800	35675150	38837100	39124060	47051100	63099020	51255800	64311770	44566230	65650830	51757020	40314660	41215480	42279250	66624310	69319300	71604440	70004610	65835770	46437590	30727780	22874150	47820180	28977530	41360770	31191560	34095550	25857620	56728820	35641480	120675800	23820000	17864810	34068230	29877790	39370200	42881350	38672590	56348290	31874490	23932040	19538860	40687480
358	B0I1T2	Unconventional myosin-Ig	MYO1G	116 kDa	17	0.999997	21218540	8599336	4913155	3741303	9783242	4145756	10005000	11959810	5340266	8410538	7195633	8254845	8926637	5474076	7878471	9905715	6193408	11297410	10117990	10853600	1630758	2972541	4684007	3308778	2995182	3621718	3521937	2094612	5387309	3528958	4465116	978547	1136820	5031460	1716689	3711753	2626632	4530643	5985160	3281885	1078178	2126974	5175349
359	P52272	Heterogeneous nuclear ribonucleoprotein M	HNRNPM	78 kDa	13	0.999997	3748313	3740912	4427526	2966086	3106651	3950912	2983904	2961702	2954288	5877533	2461888	5293588	3514165	2609775	4919795	3863474	4221570	3610209	3855998	5877023	3013328	6128147	6075649	1950699	7497394	3517276	6120273	2239448	3654521	1996089	4629891	1372997	1195137	2315664	2034463	2802666	4894907	2764715	3675312	2204959	875144	636986	3168763
360	Q9UM00	Calcium load-activated calcium channel	TMCO1	27 kDa	3	0.999997	7891024	4976349	3232206	2604708	6965583	3058500	6333411	7508095	6970373	6023634	4323473	4854951	6710503	7590060	5538474	7042747	4623810	7535845	6792488	5424345	2193997	3400638	3259687	3602484	3417673	3565698	2627792	2180843	2917287	3045949	654339	2160927	1556129	2923341	1915438	7391295	2604168	4239448	3049095	2851052	1020159	717042	1546005
361	Q9NTK5	Obg-like ATPase 1	OLA1	45 kDa	13	0.999997	98348300	67657590	44745140	55626680	86284280	62371170	100506600	72539690	96925660	66623360	56285400	75686060	87784540	50071730	54185360	67817790	70540530	92509340	75665960	67413120	39872520	39902080	36730210	45868520	44770300	52600880	29307680	33103480	45563090	31619690	61512220	27354150	28417110	33714650	25350470	42946840	37249850	46849130	45404540	41720260	32851150	30983190	42765960
362	P53396	ATP-citrate synthase	ACLY	121 kDa	31	0.999997	170002200	106059300	82633970	124994900	128966100	106610900	168129900	130134400	186527300	131466000	126914100	118038700	156729400	123525600	151894600	146226100	116382200	146343600	133045000	131695700	63029710	60538620	75341980	63574820	76756410	103012000	64209610	46265110	79421070	34571800	172930700	52154730	31464050	72302410	54760720	56654370	62201360	125736000	99592060	66482690	34032230	26818930	41815100
363	O14672	Disintegrin and metalloproteinase domain-containing protein 10	ADAM10	84 kDa	8	0.999997	25405360	2695233	1759914	4490721	8676793	6859678	8983862	9857803	2974611	4434702	6766866	5259678	3205291	5834192	8621543	11425180	5534777	9337622	6762707	4760278	4142367	2763695	9410936	3999559	5335870	3749091	5651291	2185846	5781723	9521428	10606420	2488666	1570868	5505673	2380559	5771981	5603561	3194610	11224470	4309175	857973	4335924	8677784
364	Q99805	Transmembrane 9 superfamily member 2	TM9SF2	76 kDa	4	0.999997	9388870	1129064	2128359	1192308	10364940	3297202	7314158	6290333	4805007	4380381	5118432	2475459	4294085	5914023	2645602	5299752	2167126	6926665	5664909	1818356	3099666	2571394	3523820	3934332	3793612	4040262	3426980	1523427	3264007	1816295	7166964	2200306	795449	3414687	511811	3723346	3345572	3121990	3032062	2504232	285037	312503	1684363
365	P10643	Complement component C7	C7	94 kDa	13	0.999997	28415300	17577220	14086640	16316350	17985570	23570660	16398900	19763250	16137350	13073450	14005060	15703740	17390730	9353712	23758430	15433540	27470560	16686540	9840868	17069570	5135100	6427852	6615125	8952500	18411640	7306341	8558607	7148001	12910880	4493631	20771290	8737433	5185576	9851938	3754232	8070916	10543280	16372790	13502140	9579972	12445740	8900712	12298630
366	P78318	Immunoglobulin-binding protein 1	IGBP1	39 kDa	7	0.999997	4000627	3377586	3225191	4064980	3850849	4722474	4649585	3417628	4548817	3784381	3610589	3984158	5917771	4770025	3628640	4150571	5858404	4594125	4561455	3795987	2325813	1353531	2712556	2595376	2605729	3144754	2336799	2082369	2624058	2076062	3218321	1777690	2560522	2171060	2307215	2744693	2319552	2833626	2501302	2192740	2405704	1610380	2308530
367	O95347	Structural maintenance of chromosomes protein 2	SMC2	136 kDa	44	0.999997	103754400	81892430	34481240	48007570	98351220	39531940	112068700	67580450	115892800	64140630	44788440	81372850	89198380	76199280	69097720	62876740	56152380	90506210	86857150	58187750	20412450	47825120	55522400	49560870	33218860	51758780	23947810	20460800	35470570	19176470	31459910	24194260	17876150	27896940	22117240	49730070	27020630	54970050	31462950	25606430	7489628	5624920	9682684
368	P04792	Heat shock protein beta-1	HSPB1	23 kDa	5	0.999997	14871380	6886346	9968680	7400162	6561797	7913191	54409280	7019572	3175767	10967970	7370533	7216362	8673241	20883060	2782439	3894945	3660255	9288622	10064280	3656925	2870120	3941505	8586053	3813746	3265534	2339253	11534020	1979720	1584668	4512934	12485250	12802650	4852409	2435954	7863779	3684703	5874791	13474980	9482180	2723577	2449837	3872566	6672885
369	O00429	Dynamin-1-like protein	DNM1L	82 kDa	19	0.999997	47996340	14316350	7861440	26153400	27178500	17981980	36021510	32195970	22020920	19429970	14484990	16446190	16484210	12464860	25221180	37399880	24399030	37513190	30541740	17493610	7468704	10146400	21428950	10746040	14940730	15718160	15481620	9099225	16194630	11718340	51706690	7042128	3714032	12883720	7326254	10486680	12304960	14534600	20612210	12949420	1545380	4964273	6669406
370	P33527	Multidrug resistance-associated protein 1	ABCC1	172 kDa	24	0.999997	23827290	13507770	5886736	9933543	34056110	13952590	34055070	21076460	29069240	15905020	19531400	18500050	27971690	14127690	16174890	25553120	19245760	27615390	25142990	18206190	13984830	11295040	16363860	12518230	10569750	11266210	9892695	8434193	12703750	6286370	10429620	6908581	4063043	11247040	7030849	14761530	12393010	15844590	13539800	9128705	16367810	12806260	13229940
371	P04843	Dolichyl-diphosphooligosaccharide--protein glycosyltransferase subunit 1	RPN1	69 kDa	19	0.999997	87608910	51434960	33665490	44469600	103823400	52370660	85539940	82690240	65211600	49863250	57084270	54670420	52510810	48510990	91960560	95627480	62543150	106503700	82668630	57434640	41078900	35437790	59853510	43260520	53474830	52870120	51536540	28197280	58370430	59440140	74428770	31200370	20933680	56791890	27114480	70394840	59652490	50623580	72892900	46469920	19657490	39354990	46017230
372	P28074	Proteasome subunit beta type-5	PSMB5	28 kDa	8	0.999997	14567000	15682700	16309760	17444580	20544520	18165400	23503960	23149060	19887700	18086950	19458130	17555930	19223230	13769140	25069960	18525190	19881410	20345860	17164080	19689110	16232000	13622520	16970550	18083090	19202430	20781830	16711940	13989060	15059620	16062920	17059620	16284910	13968280	16215410	15217000	18605010	15129480	21404090	18230900	21856210	11070710	15330810	14709620
373	Q96IU4	Protein ABHD14B	ABHD14B	22 kDa	4	0.999997	7609878	4899435	3217714	6135890	4934390	3002739	5136538	4240160	5032526	3042614	5958605	3944376	4652317	6121308	4605206	7244489	6815445	8606042	2935389	5503932	3726707	2885381	4275437	3535186	4342775	3887682	3635802	4222812	4384803	2489343	7171561	3872031	3276952	3967896	4126021	5200543	3889680	4590938	4917543	4167315	6254157	3605831	4440661
374	P42858	Huntingtin	HTT	348 kDa	36	0.999997	21603810	10718020	3293103	6517552	17169230	5626810	16283550	10849230	13683650	8846561	9635110	9098675	10116790	10837050	14135900	16763630	8841638	17537280	11585630	9127673	2767327	3832303	6148224	5229953	4860696	6452084	5041015	1884216	5799016	4833039	13188990	3031603	1975130	6344554	1695741	3206132	3946321	4822168	6110041	4447887	2047125	1522683	3203331
375	Q13867	Bleomycin hydrolase	BLMH	53 kDa	9	0.999997	5610043	5619007	3095506	5972018	4634824	4628310	5255205	4419483	6431587	4223874	4715427	3837120	4463386	4442938	6485878	7090214	6244935	5212800	6836354	7585128	3238828	2551368	4282338	3480948	3629640	4327368	1974152	2059556	3532373	4097404	6273469	3080378	2664360	4082074	3931957	4584969	2266448	3278751	4761355	5434008	2643427	3110600	3120081
376	P55058	Phospholipid transfer protein	PLTP	55 kDa	9	0.999997	14602260	9881036	3732494	7454302	7738888	5632923	6804416	6110564	7671774	7823407	6383361	7080234	7527583	5049535	13677440	7023149	8306788	8387262	6956236	5855369	2745727	5067513	7084176	5954864	6239014	7829284	4591680	2027806	6691168	3240429	4724398	3257462	2424870	5082764	3080361	3840905	3352981	12799050	6505884	6173733	1137517	10895760	12037740
377	Q8WWA1	Transmembrane protein 40	TMEM40	25 kDa	7	0.999997	27587630	6475340	3876787	13230550	20500830	15340470	19746640	20080340	10148400	7536912	13044130	14100900	8290305	13166180	16931720	24189210	12604080	19035860	17915210	6875075	10750950	10692200	20172600	12720960	15058730	11569390	13203890	7588668	16778340	17679520	12771450	8031128	4823343	15529100	7796883	15644310	17865710	8394089	15059040	13549330	1550122	9585086	9713041
378	P18124	60S ribosomal protein L7	RPL7	29 kDa	7	0.999997	13314590	11223900	7854443	9772700	9122212	6191817	8336226	12073980	12796530	12240550	7758796	14974080	8908465	9855563	19205660	13638980	13170600	10636450	12923020	8647444	5358544	7989177	18595430	8401973	10252380	9128354	8118500	4845605	9135132	6369094	17533680	4738237	3958623	8191680	4682984	10858970	5078397	11893750	9204359	8824578	1880440	1659573	5620845
379	Q8NBQ5	Estradiol 17-beta-dehydrogenase 11	HSD17B11	33 kDa	5	0.999996	7732144	1996848	1181118	2112625	4114345	1551923	2606373	3352315	2022960	4112706	5532378	3908491	4341316	2987556	4234308	3668966	2701185	4528848	3191792	4279340	1606794	2050956	3227816	1949714	2576258	2172114	3337042	1227359	2950550	2068281	4243318	1407588	550241	3178021	2032851	5264930	2629082	2788145	3212500	1206308	1446433	1775490	3716268
380	P49368	T-complex protein 1 subunit gamma	CCT3	61 kDa	20	0.999996	113595400	68856280	42052440	73648130	93851390	59187780	69197400	58867430	103584600	69272510	50259940	72720470	90516550	87125540	91761060	82992850	72424050	73655410	77885160	63238910	39747510	34664360	66258250	54581000	41045180	64550810	47585800	33423880	47333280	29996280	120937900	38200780	26309440	35249770	41582980	45812610	40404260	61588250	55226850	37078640	38762890	28555230	33629690
381	Q9NRN7	L-aminoadipate-semialdehyde dehydrogenase-phosphopantetheinyl transferase	AASDHPPT	36 kDa	2	0.999996	245545	398432	298290	520330	539929	435609	604986	372077	470213	399179	317017	311851	572105	212482	380812	414899	450683	587292	589036	382690	208345	211838	560456	356963	340195	506261	331796	190308	309340	311375	21488.4	179431	181531	242479	217940	341757	216004	511903	381747	314327	413604	297950	299051
382	Q15021	Condensin complex subunit 1	NCAPD2	157 kDa	25	0.999996	41233040	36464890	9102053	23855250	30805780	10870050	39322590	17142390	39844550	21338060	12424270	27679740	29883660	21358220	23247560	31469370	18481590	34932340	22480530	22595380	5740904	11425270	24489530	12624340	10865980	18303940	8283272	3979886	14005190	5732571	13558870	8276781	3984486	9967706	4701867	11975770	17361330	18866030	10722320	6523337	3994649	2615409	2352926
383	P55072	Transitional endoplasmic reticulum ATPase	VCP	89 kDa	38	0.999996	835019600	623195500	379931400	463193000	728344900	332368500	856777400	510974000	943106500	442118100	380666300	517055600	650612000	558510300	575666500	659582600	419382300	705096400	589219400	625963300	181958600	285297200	293811700	288348100	293341700	467867700	261405400	186102600	264966000	225035500	465800100	204799500	191817600	288515900	205067300	288806200	225583700	393053700	275655600	246009100	162800800	141398200	201714500
384	P01834	Immunoglobulin kappa constant	IGKC	12 kDa	7	0.999996	457232600	109455400	85265020	99683630	107909400	126504800	84312390	64970900	65126740	52445180	71655720	83861300	61117320	118109200	96323390	100970400	165812000	111950400	51181060	85898340	95127020	65637790	83708770	85793430	91820420	56382940	44561530	57739080	66232280	89438350	281470800	55711940	38634570	47033230	40721270	43154060	50613240	55494730	67650540	57926080	101944000	231877800	36168540
385	P42167	Lamina-associated polypeptide 2, isoforms beta/gamma	TMPO	51 kDa	8	0.999996	18338460	15797170	17074120	5451859	11035350	7826637	10475940	12362320	9596111	10416180	8166284	13176850	10789760	9408415	8486919	9673429	7511905	12923410	13905390	10621030	4614240	6017539	6734713	7836715	7024730	6553812	7015765	5880134	7612109	10321090	9413840	4442114	4228440	7700915	5228776	14036930	6018326	7910472	8293155	7545449	1155429	1823466	11044100
386	Q9BSL1	Ubiquitin-associated domain-containing protein 1	UBAC1	45 kDa	10	0.999996	24890590	21501790	33289070	33132530	29911070	33570260	35621410	27294500	34381550	30258800	25926110	25978620	23332530	24293410	23174950	27861070	27408770	31223120	30198890	26966870	20020770	14285970	16918080	13618810	15991720	20270020	13125730	17168080	19639090	9680112	23564650	14930250	9094121	19084200	17488480	13805700	17952210	23526810	19475660	10084350	13063440	7567343	17196450
387	O75298	Reticulon-2	RTN2	59 kDa	4	0.999996	1987414	108624	47802.1	819758	2650734	1828281	5554538	2678839	314564	955284	1956303	399647	745098	575697	2912902	3829010	1058814	4454960	1823354	415473	1306781	799143	1768548	1143098	2122329	1211181	1320935	426627	2067733	1878004	611318	1182552	131983	1348868	969060	2291037	2088026	1057248	3072822	748686	185523	609064	2487802
388	Q13113	PDZK1-interacting protein 1	PDZK1IP1	12 kDa	3	0.999996	3498896	687364	169431	647370	1650899	310741	1251119	667404	755751	821633	927611	406312	553802	1394735	420296	569080	499208	569248	971810	216762	333228	331824	362088	605075	523469	378328	378270	597383	1033943	714649	688681	157398	159362	151466	131752	561867	434509	458691	645078	611008	2138246	2634942	1276695
389	P02008	Hemoglobin subunit zeta	HBZ	16 kDa	12	0.999996	411686700	1716425000	1268336000	651396800	2488966000	665340300	1446849000	426896400	1691929000	1038862000	866742400	564797900	368543100	1945371000	1618235000	1952784000	1605031000	2347396000	241969900	2194311000	1208129000	199227700	525936100	331847700	1665104000	1519313000	1437535000	1299038000	237909300	1153239000	511233300	2845476000	340048500	326215100	1382752000	927839900	1874183000	1057398000	1069652000	2067125000	43742200	50508100	28237500
390	Q9HDC9	Adipocyte plasma membrane-associated protein	APMAP	46 kDa	11	0.999996	85385770	42148130	27022170	27294650	56260130	38889880	47282010	56066750	23534890	64750490	49754860	39463470	69289700	45910950	61964760	27261050	49337130	69309250	71897970	50866890	18755640	24131090	35024660	26261510	26666920	19259380	23186510	18070770	32838380	18932930	74640720	14981810	9757325	24685600	16445580	52014910	26841120	22999990	41189560	23673150	13731210	10687300	17379160
391	P49407	Beta-arrestin-1	ARRB1	47 kDa	5	0.999996	10106150	5387611	3498477	5726494	9433986	6641142	9351247	7150812	5687344	6392423	6889069	6150452	5402419	3053225	7147201	8729340	10070590	9183978	9342432	5954040	3078130	3119369	6244846	3122065	5310942	4260535	4668835	2368480	4937680	4734960	9664182	2563966	1991800	3485445	2169737	4080398	3052676	5310849	7283242	3392773	1467667	2079616	3315160
392	Q14203	Dynactin subunit 1	DCTN1	142 kDa	29	0.999996	41669580	23956360	19549180	20648140	41911810	26562950	34174670	33233930	29197930	26342630	25267490	28243170	33783760	23686930	41622810	43849190	31655190	41342970	40861270	35326720	15881690	13398650	24973620	13626430	24908410	24555010	19660280	11078440	15481180	14252020	18331860	14453150	10979330	19538330	14139900	16239650	12748900	28828920	27832480	24853510	6357168	9197712	14133070
393	P48735	Isocitrate dehydrogenase [NADP], mitochondrial	IDH2	51 kDa	13	0.999996	43199480	18625040	13618520	23606270	36531450	22851360	45103190	44791050	31817980	34727400	23756710	25413620	34781440	34339670	38725790	46372730	44296840	45843550	43044840	24479980	15512100	16716780	45692600	17768960	24955010	23637390	16276110	11855840	21169510	15155890	57533600	9410223	3459835	24930520	9793925	28875420	17961480	24668800	32570790	19995050	6509543	3560244	9598007
394	Q14165	Malectin	MLEC	32 kDa	6	0.999996	34844810	9517916	8057953	12366610	28085800	26964320	26073010	33544430	19894970	17902390	18958910	12805500	14094240	16592200	27367180	40061830	16307990	28271430	21288780	18164200	12474200	13039150	17350620	15928600	13783950	22064890	16830970	8148085	20945290	22752190	17641450	13041590	8870663	19650710	10146570	24185230	16896530	10953920	25609920	17876150	8600564	10260420	18253430
395	Q5T447	E3 ubiquitin-protein ligase HECTD3	HECTD3	97 kDa	13	0.999996	5889225	2129745	1533118	1878558	3063171	1695907	3681916	2592710	2035694	2206145	1554502	2427208	2427216	2259295	4123385	4197743	2195684	2612998	4100847	1630949	1042193	1250027	1379823	986770	1184595	1734952	1067786	541742	1411420	879367	2984592	887869	538268	1688562	644290	805676	981619	1851860	1810026	1161319	997530	1085372	1417687
396	P48729	Casein kinase I isoform alpha	CSNK1A1	39 kDa	10	0.999996	37173080	30828040	13919840	23427080	32493070	17814370	42625000	23106730	30750260	31298870	18971950	26327330	48044900	24250690	18801640	26259750	25421460	54518170	18644250	35797610	8617957	9107211	15135420	9036055	14704100	13150830	10726000	7955442	15875990	6346651	25580300	7875323	4931628	11511880	5916166	12502400	9913168	17659790	13722040	11547910	8404362	3534872	8540040
397	Q9HBL0	Tensin-1	TNS1	186 kDa	18	0.999996	17807840	14432250	7532528	12852410	19390820	9311014	20985090	9831688	17424370	14380140	9342637	14302080	18830310	10800230	15298760	15391560	14135910	20100350	14359040	12091880	5904686	8640487	17363900	10044390	11682460	13107530	9437197	6226142	6653863	4912740	14957850	6771103	6927525	7966036	5221495	7814864	7382236	11881190	7824609	8295768	5275189	3405768	3572728
398	Q92905	COP9 signalosome complex subunit 5	COPS5	38 kDa	9	0.999996	6212301	7714786	8354928	8331678	7924329	9466712	8843512	6935790	9437176	7432595	6791093	7095689	9794237	4830270	8712200	8572215	8767675	8504184	8255806	8322362	5703647	4181335	6798591	5886077	5872863	7420063	5866940	5359280	6601325	4731712	7860240	5836896	4010883	5211713	5922145	5773730	5540779	7264027	6320191	5230791	4822745	4534928	6358452
399	Q12846	Syntaxin-4	STX4	34 kDa	8	0.999996	28683180	23502740	10307750	12807770	32173430	13653710	40007850	22239970	31372500	16608170	24329980	25274790	28307340	15054840	19359270	24395440	15210390	35318730	30678290	17266870	8771074	16098850	18834630	18050680	15566100	20379790	13406340	10517260	13948590	13372350	11309980	9622117	6143946	14448050	7489521	30273850	14041800	23918690	17392320	16419310	6821523	7102065	8838367
400	O15143	Actin-related protein 2/3 complex subunit 1B	ARPC1B	41 kDa	5	0.999995	9487981	3919742	3987528	3723934	7104592	5048409	7555447	8170823	6834718	6066604	5849413	5507341	5411966	2609798	7163086	8621383	5262752	9512828	7477804	3933797	2961839	2533530	4239388	1927672	5881187	2382400	5304345	1724675	3637120	2876278	20903110	3041996	1969463	3018924	2565647	2736860	2008122	6395006	6035199	2654616	1084897	1736532	5770289
401	Q8NBM8	Prenylcysteine oxidase-like	PCYOX1L	55 kDa	6	0.999995	15994980	1528316	811787	1413865	5983097	2290008	10210020	3933386	4970659	2626027	2994722	2838203	2706335	3546110	2863350	6478967	3308880	6512316	5544978	3392609	718739	1152154	2371374	1592907	1348886	2438510	1561073	749283	1551496	1843872	6382962	483447	488511	2410964	541278	2848393	1021964	1239903	1455247	1801484	673454	894759	1341263
402	P02748	Complement component C9	C9	63 kDa	11	0.999995	6135169	24235870	4699472	5281547	13714530	7297009	4805424	4773216	9148933	10213470	8232136	2191282	10102560	7984915	9867625	8062103	13443370	16818880	8345631	3375843	2493006	3700823	944424	3464971	1091972	731805	4367789	4224602	16335530	3731363	20863100	3197112	4682372	5541941	5112052	4589240	6880429	7979552	8188155	7356554	39706200	11932520	20555640
403	P07355	Annexin A2	ANXA2	39 kDa	16	0.999995	76367460	39431200	25242980	24846820	33925860	16831060	38394540	38949110	26690010	26682680	32458980	39036570	43473690	36094600	38761310	37697580	30370630	33254660	44707470	48167650	6037512	10861810	18671320	16572790	17051140	11353530	20577320	7789123	27631740	13823520	37027330	4899854	10363500	17556740	10969900	24205790	11965960	19040580	19358620	14795520	7253961	3127606	11447060
404	P51571	Translocon-associated protein subunit delta	SSR4	19 kDa	5	0.999995	18596310	7539105	4673507	7621300	15040450	6954426	16441170	14935220	12032550	9723850	10196630	7215697	11894060	13772400	10393780	13013230	9063658	15702220	14517660	11043690	4414391	4989113	5774447	5092725	5642146	6343759	4150056	3081160	5775804	4579073	7514792	3623401	1963997	7035714	2998575	10263110	6786345	6397710	7563066	5124905	2016671	1589231	4538520
405	O60664	Perilipin-3	PLIN3	47 kDa	11	0.999995	20948580	14398950	12883450	18478120	20720540	14788550	24991560	18619110	21587450	23417950	13708680	17462250	19810130	11205750	20632160	16148080	16748090	22700440	23928880	15508350	8171343	8589617	14278630	10176150	11490840	12025110	8178398	7651366	10317790	5834512	13880890	5248147	3717227	7618882	6731453	11188980	8998117	12034360	12577180	7117435	3787107	4787156	7783899
406	P13639	Elongation factor 2	EEF2	95 kDa	21	0.999995	52777440	29179500	25148120	28514370	41468080	21667310	28135000	29185330	53139930	42078070	23608650	36174060	30874310	56031000	73837520	47022430	38234350	41258170	39232980	26485810	13556310	22963940	29931510	21878420	21961830	27373460	30573280	13437820	25609550	9109881	84954580	12016060	9731572	18699980	14431780	18524030	12987940	29083390	22895710	16020840	7519637	8960909	14245150
407	P27449	V-type proton ATPase 16 kDa proteolipid subunit	ATP6V0C	16 kDa	1	0.999995	12887010	2765371	4249048	6753528	11455560	8001889	16540760	11064030	20041070	13421790	7849167	9375355	15530040	9508807	6127172	18277290	8064423	19570790	11085260	7717268	2753549	2983344	2619956	1195378	2193614	3083515	1046779	2827817	2564205	336289	10313860	914063	76120.8	3560291	1416350	2723419	2703734	2751630	3004464	441485	379464	136861	2110914
408	P15153	Ras-related C3 botulinum toxin substrate 2	RAC2	21 kDa	2	0.999995	27500080	9187195	7574650	8073318	13177900	9673153	10652390	14875690	10674650	13701570	9762222	10579570	15689190	7322346	12120140	16643250	12270650	17315150	14882720	12419440	4666995	5509174	10005940	6832077	8050127	6772024	6619811	5039914	9498717	7771850	31512420	4012865	2486909	6769044	4410665	9573527	6252146	7925182	11612040	6392521	2999576	3240930	7759938
409	O75326	Semaphorin-7A	SEMA7A	75 kDa	7	0.999995	11854590	12229620	4016057	9581298	23191780	6985496	27030040	9647156	15539230	7461106	8484496	12361780	14964450	9601696	9510468	14244680	11667760	20855500	18595090	13023940	3913381	8605013	5001058	5018043	7170270	6716422	3391536	3702860	5014215	2895441	7074118	2204789	2911134	5043423	2781037	13706640	4017459	5480300	5494266	5369964	4678230	5109572	1786907
410	P30101	Protein disulfide-isomerase A3	PDIA3	57 kDa	18	0.999995	283596300	173794100	113459500	88292790	219404600	95542890	204912000	210404200	176390900	116632900	110257200	136042500	144928500	131912500	158831700	193862500	128128900	209873000	191504900	128901000	45284050	62788230	87659710	79525950	106680700	125451100	64360020	46483140	77518050	73287400	114695500	34615900	30956420	71975610	34008920	123374300	55494060	95081290	105211000	72886090	15997350	15176360	42911540
411	Q16881	Thioredoxin reductase 1, cytoplasmic	TXNRD1	71 kDa	7	0.999995	11394230	9311260	8687489	11673910	10369930	9288173	12737740	8528449	12865720	10618560	9088821	9948452	12499880	6690925	10862910	10887490	9523916	12446320	11239400	10022850	6692027	4675016	6305082	5888630	5489604	6697974	5049590	5521873	6593936	4233006	14419660	5199053	4007401	6916307	5461163	5039781	5164995	10324950	7714879	7146134	6123903	3778506	5351089
412	Q15005	Signal peptidase complex subunit 2	SPCS2	25 kDa	3	0.999995	6373697	4285664	3346365	4717519	7400910	4346944	8762632	5925664	5336398	5610160	6017084	3996452	6592387	4884101	4676233	9692470	6163432	9366147	5471324	3761237	2733487	1729907	3045177	1970897	1787825	2911703	1972492	1995305	3239568	1811429	4040373	1652424	889255	3502609	1861177	5332333	2984418	3909534	4331299	1955917	848484	1078598	3747239
413	Q9NY33	Dipeptidyl peptidase 3	DPP3	83 kDa	13	0.999995	17086930	13451130	18285780	16410280	21319050	16671310	18062850	12564810	23560150	18120280	19186270	13182350	17863260	22709310	25651450	18686490	13314410	12888400	23019700	15610540	12464040	11316330	12891910	13802790	10957040	12643800	10116590	12738350	9340288	11082610	16227490	12718960	15640450	10511040	19695820	14961950	10694740	16925640	19485110	9271942	13033520	13373760	12406990
414	Q99829	Copine-1	CPNE1	59 kDa	9	0.999994	43566490	23303760	14525190	18212670	36822920	12450780	40295010	21296700	35908770	20090000	22893320	26904940	26515750	8571434	27376350	30634330	16074840	36494250	28657180	22128260	5104800	13326240	11175440	4437970	14447570	18468730	2431190	7885792	12367990	4144482	26734560	5385204	2200917	13694170	7363140	11166290	6834973	14998100	14405910	8418575	5382023	5224575	6056036
415	Q08211	ATP-dependent RNA helicase A	DHX9	141 kDa	23	0.999994	23033730	17558400	9326454	13577050	15472500	10435880	13039580	12775430	14838520	16205250	12992640	18761410	14129580	14190780	21795910	16118090	17596670	20356470	15631000	21597360	5220790	12971930	11199020	8970329	14527660	15132770	10892430	7380915	9595963	6914029	19562450	10838900	7996224	10180480	4747897	9119999	8733797	13849230	11386790	14300550	3860111	4727267	4318824
416	Q9C0K7	STE20-related kinase adapter protein beta	STRADB	47 kDa	7	0.999994	3251327	6566929	2279552	2180362	6049410	1812963	7881603	3663074	8829686	3938174	3243675	2213842	5324704	2077204	5878269	4262659	2684816	6048361	3979209	3860294	1214317	1282375	3382266	2883066	1460685	4567900	2032645	1479978	3215729	1599163	5230826	1686432	1040385	2029162	1274086	4548752	1473591	3441180	1956574	1816454	500178	490218	468637
417	P36955	Pigment epithelium-derived factor	SERPINF1	46 kDa	9	0.999994	32999220	22197620	9124676	12367350	18248380	13847160	15030070	10774110	19794670	11363320	11703570	15505300	11634990	15700130	22905190	18062340	24645950	12941770	16757930	12175260	11346430	8661459	13626350	12219080	18320610	9636559	11885630	7280899	17381660	6573739	17166640	13308720	5835018	9969042	6973251	15087270	10497290	17917200	13823560	11028310	15400260	28085150	23182870
418	P26038	Moesin	MSN	68 kDa	24	0.999994	90948300	37417750	35097610	37632740	60443640	35670960	92152800	52874540	53012190	48975310	31346090	49653900	43006720	35240250	45986420	64490880	49401580	59396170	54797280	39866740	13396720	17961140	31529480	16723790	29673200	17975980	22931630	16386910	24961450	17220480	52676020	11170200	8530753	24510750	14913780	24845320	17172360	29773130	33890760	14452600	8700089	6438603	30223770
419	Q15436	Protein transport protein Sec23A	SEC23A	86 kDa	7	0.999994	5545374	2549245	1737693	2498848	3993263	1929686	5536564	3785341	2970355	2504449	2791735	2609426	3051365	2396501	3397970	5034361	3137388	5111609	4295896	3000370	923625	1136795	2674947	1607534	2509533	2021655	2541685	1022469	2257854	2122807	7243797	769728	611964	1696878	713496	2015480	1588270	2118023	4213226	1956611	134730	243100	1713791
420	P08779	Keratin, type I cytoskeletal 16	KRT16	51 kDa	22	0.999994	4777389	4591957	317989	1012041	726489	403248	810164	1276959	230881	446410	427270	207778	878071	63599180	485442	286580	244199	432806	270206	583991	1293385	263421	472135	218858	1995522	9761022	3860077	1635436	334909	1640852	2157089	250194	563424	16339870	626398	366701	411951	369049	616615	321500	3294857	334821	1547934
421	Q16531	DNA damage-binding protein 1	DDB1	127 kDa	26	0.999994	77220480	34511840	45243300	55052980	46933410	37253940	45334250	40813660	56175750	53367380	43717090	52235480	55168980	59487990	65888990	54173580	54237920	56200680	46980270	31125470	26815200	28960770	38298970	27105610	33234180	35601430	33651600	21878730	30637760	18986330	100126600	28810540	17977220	26375820	25068260	27516780	23679030	44364400	39389100	24547510	13379300	11539440	18043800
422	Q14C86	GTPase-activating protein and VPS9 domain-containing protein 1	GAPVD1	165 kDa	26	0.999994	130445200	107707200	55930010	71045610	104272400	79507010	110821600	78614140	125006700	99235360	77488270	79393870	121628500	84671120	105662100	97896250	89134650	137329500	89704280	79703050	35888440	50239520	57361470	54741060	53746180	80212590	42688790	33351890	55796480	27878300	92090390	31992370	25818590	50260320	32769120	35809520	33261190	76266070	58435390	46332270	27490390	20892190	26533190
423	Q6PIU2	Neutral cholesterol ester hydrolase 1	NCEH1	46 kDa	10	0.999994	105596900	73252490	34015040	36954630	91313810	40980650	56321380	68960610	80322750	52258370	56831740	42772440	70299150	84331370	52907460	60538280	32040030	83710610	74217900	47248800	25151850	33144030	32467320	34212770	30717830	39627720	16650710	18118210	24752990	17298120	55628630	17268230	12566190	33930970	16146340	52270820	24259830	46173870	32359380	29910120	16583130	10351260	14865570
424	O43242	26S proteasome non-ATPase regulatory subunit 3	PSMD3	61 kDa	15	0.999994	24556890	20213060	15458490	17094780	29663530	15191780	23824650	17580140	24010130	24051450	21286750	21108750	26377240	21812960	31837690	21433440	18599990	22064720	20783970	14561020	14562510	10650130	17640170	14755560	14975400	19773020	14633040	9738627	14930580	12663780	18608650	10895020	12323840	10105990	8867635	13577730	11301900	21665760	15691670	16052300	12080450	11627590	10916780
425	P28065	Proteasome subunit beta type-9	PSMB9	23 kDa	4	0.999994	342518	56236	25971.1	148301	227735	45406.9	145574	247468	62291.1	23307.7	224290	136514	32292.2	36714.4	77357.4	66459.5	239974	147583	162610	55093.8	0	57652.9	38280	65757.3	79674.5	7198.38	65484	18453.3	69296.2	58646.2	386718	0	29867.8	19483.5	24944.8	40320.7	80427	18505.2	42446.9	130973	76151.8	47124	324107
426	Q12913	Receptor-type tyrosine-protein phosphatase eta	PTPRJ	146 kDa	20	0.999994	42615970	9700614	5812970	17158640	30286350	16976680	30020600	27057200	18102580	13474760	19319740	13491990	17081120	11090390	28370040	39715800	18416410	37168020	27274340	16843570	7839572	6972945	18240350	9291101	13321940	11596990	11026330	4222571	15375290	15822380	22167780	5774675	2774802	15077820	4311660	14986120	13836040	11570350	19314460	8533479	3001922	7595270	16978650
427	P35813	Protein phosphatase 1A	PPM1A	42 kDa	8	0.999994	4069441	3641396	2554190	3084460	4650540	3334940	5765698	4392233	4338881	3662510	3259297	3301172	4050705	3156336	4320531	5251542	3418791	5048975	4532823	3486777	1822781	1872732	2970065	2438226	3211230	3444639	2804928	1800774	2716606	2337841	4873441	1802349	1420942	2229174	1493738	2665820	2188212	2581910	3266893	2275224	2041157	2538208	2717725
428	Q93084	Sarcoplasmic/endoplasmic reticulum calcium ATPase 3	ATP2A3	114 kDa	26	0.999994	348347100	111972700	73723130	196465100	372158000	281993600	348837800	298832400	186070300	177372400	284489500	165727900	202508900	189732200	302793700	503335500	255313100	400748500	310703900	191623900	188393300	134764900	286319600	157452400	213442000	181637600	199202800	118609800	257694500	254664700	136954600	114657800	58845200	241299200	116243700	210141900	295623100	191143100	328358900	174497400	102504800	154904600	232717400
429	P19652	Alpha-1-acid glycoprotein 2	ORM2	24 kDa	6	0.999993	38551680	4084127	6263778	9447845	6115168	5852824	7097092	4845541	8640980	5340647	2552996	3492693	5377351	594058	2452187	5276325	13201710	7816503	5096914	5930533	2251601	1531521	1083549	750028	821745	1819898	942630	1454887	3312406	288837	6190621	434685	198410	1480535	1525692	1141735	2052215	2084265	2628744	1068847	1969662	1287673	5252286
430	Q13228	Methanethiol oxidase	SELENBP1	52 kDa	23	0.999993	782743600	483875200	364182700	459191600	620515000	532167600	518671500	441558300	671055400	495600000	366997400	403653300	558917700	523106100	599814600	624055500	593175000	560247200	498563600	519313100	338526400	390266300	398280700	414896700	455553900	544869900	293542800	396175800	319058300	250623700	1329110000	297911200	233252600	288732700	238714200	310098000	377211400	549914800	412723100	277703600	156699100	211423500	267663100
431	Q8WUM4	Programmed cell death 6-interacting protein	PDCD6IP	96 kDa	27	0.999993	137186100	113582700	71545110	80158620	147679800	82184730	149173900	100239600	180210900	99289850	90146410	120782600	112323900	98465850	127854500	111958000	74711480	150755200	127159000	140617300	35420830	39274180	51477390	58867100	52325770	78983740	44342880	37985220	59496350	37262570	80631570	35303300	36480460	61253090	34655720	46157550	42403980	72592110	53657150	48750840	55221940	26857480	32630930
432	P00739	Haptoglobin-related protein	HPR	39 kDa	8	0.999993	2064394	674261	489855	484901	1642169	780788	308458	887287	1011601	671514	900068	904834	747193	388912	559822	1164132	1261770	1445369	1177995	690317	770911	210958	136024	183579	436329	104867	29562.6	214706	489243	156970	199119	63652.6	29582.8	249467	203566	325000	416807	429386	440491	161167	1682282	916215	1529644
433	P24539	ATP synthase F(0) complex subunit B1, mitochondrial	ATP5PB	29 kDa	8	0.999993	30026830	16920790	8205210	14021990	31389490	18225110	34953670	28113540	21993160	20951710	20008420	16998420	20498130	25061320	26821080	33852860	28319930	39590970	28192890	18841960	18868520	12228390	29833010	16988870	19782700	18239880	11609350	16562060	21629990	22041290	17623660	9666772	5210809	22851230	13821020	54403720	23366420	19587000	28229060	17163440	4422740	4797348	10191340
434	P27797	Calreticulin	CALR	48 kDa	7	0.999993	135088700	68993180	57474880	39380920	74214720	41720720	97147580	104388300	112359200	64244940	49650250	67052370	82767170	78731960	71192410	80013620	66202330	82175430	88242390	66560700	25767130	32372990	35285400	37694230	29630980	55378960	21803330	21101520	31298360	25806910	44494550	14507480	14097470	33154180	13873630	74695080	28374710	49645510	38660920	32255200	7003590	3647261	10648980
435	Q14677	Clathrin interactor 1	CLINT1	68 kDa	10	0.999993	19466080	11399180	8083926	12193070	15004430	10788220	21449570	15777270	12232010	8162286	9435343	9882273	9972578	7522147	14312450	14704360	14461870	15169810	15387620	8034921	4277202	5163402	11854560	7562036	8603152	7456561	7901601	3692073	7329473	8421645	13695750	3737575	4023339	6843594	4473365	8683818	6816275	6904160	10337050	5661812	2837268	3408159	5895578
436	P51148	Ras-related protein Rab-5C	RAB5C	23 kDa	8	0.999993	87385260	80535310	33937080	49200160	102306400	45360590	95935400	67385660	94557110	54345510	58164500	67381150	77777740	49331660	77346740	79406160	56623400	87531220	76100450	66325940	31288980	46819660	59787830	50699280	46284520	61258200	39466630	27723810	45190780	37408060	59330270	29985090	22006300	44612200	27602500	82191580	41005860	57273620	46384950	41177120	21151150	21415120	25187280
437	O43396	Thioredoxin-like protein 1	TXNL1	32 kDa	6	0.999993	7872902	5636555	7898504	7382763	9130409	25866280	11862520	5508714	12839560	9780740	7563921	8370133	8892731	3928074	11859620	8594966	12797600	11890550	8677556	7654879	5877443	4586434	4517897	6540542	6255716	11185480	5704680	5802538	6994937	4764864	11401450	5222579	5312073	4989540	4808416	5335466	4996832	8716324	7843498	3944744	5529068	3729004	4593747
438	P14543	Nidogen-1	NID1	136 kDa	18	0.999993	21697850	5767223	5812536	18445890	16606980	20637820	12245270	13467450	9613543	9247197	12287420	8179278	9066037	16497010	18014940	21891730	27521980	19994720	10947710	16489010	6563836	5053062	9131211	7135925	10732840	7568822	7932311	5528127	7621961	15798660	27124250	8237634	6831575	8918124	3925780	5109729	7505326	7658031	12710790	7552112	3603591	3008511	3587354
439	P25686	DnaJ homolog subfamily B member 2	DNAJB2	36 kDa	8	0.999993	12744810	16018640	6680927	13485320	20518840	12588210	20819350	12831360	16410730	10048900	9185258	11193590	18065150	13350460	16074770	13523180	14969770	19220780	16731800	10213390	6477666	7589360	7740944	8360480	8802631	10129410	3443414	7927131	11943480	7118334	14601700	6518869	4724595	8116343	4894988	8931382	7766322	8846610	11222640	8492605	8968448	6675912	7092465
440	O75558	Syntaxin-11	STX11	33 kDa	7	0.999993	15746140	7075144	1740131	7109243	15025420	13187880	17507500	21776180	15011000	7448673	10421440	10262520	12844730	9422888	18363830	27800960	20185380	20737580	16969430	13325730	4899306	6923069	16995640	6192620	8436860	9685917	12707430	7134766	11554380	12361580	6621839	3417639	2148645	8329593	5657822	11033190	9472087	8246185	18070970	8651926	1089600	4175179	7373196
441	P35858	Insulin-like growth factor-binding protein complex acid labile subunit	IGFALS	66 kDa	10	0.999993	9315094	4343972	1070759	2707869	2810415	3355836	1254251	2393884	7106066	2066832	2732602	1259986	1188349	4841968	2185333	2536840	4240640	1342164	1970585	1261564	1623633	1350816	1666060	414984	687232	498942	1224589	1357208	1178741	631471	11454170	1432550	720372	1459942	966663	1022103	1749879	4089413	3399977	2500020	14295080	19579450	7654828
442	Q5VVQ6	Ubiquitin thioesterase OTU1	YOD1	38 kDa	10	0.999993	11097340	8556972	4874174	8345521	9351617	10859620	9287327	8763200	10629840	6721977	8395140	10629590	7678237	7956132	11068150	6899484	10373250	11443840	8775736	10743730	5314751	5922568	7020342	7459026	8496093	8636930	6433755	6582015	5617976	4752570	15023350	5367518	5341562	7941697	6432738	6690521	5334330	7604791	6760650	7829981	6775036	5913348	6212853
443	O76074	cGMP-specific 3',5'-cyclic phosphodiesterase	PDE5A	100 kDa	20	0.999993	36052970	4203107	6026777	12690800	10288110	11688440	17029360	16654400	12159480	8153849	6068962	7013070	9860747	5642772	17515580	19908950	17283370	23827350	22851010	6127501	3205615	4902087	8338505	2873361	3898368	5356591	4985493	1964435	5352223	6461981	11442180	3386256	1091459	5991801	1666320	3260332	7029853	9105271	9346382	4071613	2437900	1918768	7047821
444	Q16891	MICOS complex subunit MIC60	IMMT	84 kDa	22	0.999993	40138830	20273650	13712990	20366530	34385400	21947060	37122100	36490560	32285780	28948180	21008540	22731840	27379750	30096180	38920810	38495260	30321320	38892700	37292740	26954790	14509820	15622010	31592650	16497880	22325550	24195030	13972470	10193420	19782700	23850590	18443870	8898767	6974507	21422240	9155596	41107510	15237080	22331920	32033280	22343640	3391942	3264706	10481880
445	P04439	HLA class I histocompatibility antigen, A alpha chain	HLA-A	41 kDa	6	0.999992	12662390	4577057	2697628	7383184	8009870	5290305	11288960	6906950	5444716	6260107	7529253	3499222	5484146	4399405	8485689	14585290	5878062	10724660	7007736	5852162	4013989	3417103	7476859	5287877	6296932	6228385	5382378	2687695	5309455	8044755	3975881	2269840	1992890	9080183	3172471	10074870	5599121	5966159	8867995	6556504	1757973	2888684	6012269
446	P37837	Transaldolase	TALDO1	38 kDa	9	0.999992	67538690	50006190	52821100	50368380	58978440	49260760	60667840	46032740	55842450	53501490	42917240	41836640	67793080	46905070	53822660	62118980	57087530	60274450	47850480	53862090	41711150	25746770	47224220	33439590	47131240	46471810	42759580	38656420	45749120	41559790	74035430	37489300	29344900	33699260	40136320	43752770	38658800	44279340	41400700	41308490	36670820	38846690	46304500
447	Q9Y3E5	Peptidyl-tRNA hydrolase 2, mitochondrial	PTRH2	19 kDa	4	0.999992	6771281	2712866	1399681	858077	3452454	1257461	4596880	2957777	3000630	3299614	1963980	2165558	2447356	3410210	2847117	3200210	1437641	2721027	3062952	1821027	1302498	1560456	2501654	1396114	1879338	1591260	1321108	457727	1309099	1392151	1726789	988379	512636	1725830	1409263	3321941	1194365	2550942	1410212	1472266	126186	82311.1	136706
448	P07437	Tubulin beta chain	TUBB	50 kDa	20	0.999992	33127840	12460590	12750950	14267970	27909320	15652750	29772350	24945090	16589250	8240329	19654250	16639500	14121730	12873930	24452500	25456900	18864170	27437560	23844490	14272580	10086750	10678750	18219450	13180780	17896480	15748780	18734250	9019324	15308590	12693820	42232990	7458493	6041624	12994040	7792801	13724710	14241900	16901560	22489990	14914390	4192179	4535038	13054120
449	P53618	Coatomer subunit beta	COPB1	107 kDa	23	0.999992	61414170	26760020	18029310	24082570	36194440	23271790	38343070	35726180	37264090	36184150	25981620	30682230	34552260	29998130	39073490	46002830	34025840	48229890	39376560	21917100	13556400	15348690	32902220	20672930	25181800	30155950	21357870	11645640	22221660	14929710	49292890	12341170	7071742	22749090	10751460	18112780	16703170	25437510	25547180	15272190	2589879	3610712	10989430
450	P19971	Thymidine phosphorylase	TYMP	50 kDa	12	0.999992	6408417	2626975	2420999	3213484	3237886	2559831	3187110	3810695	3105078	3533906	1986421	3105242	4321361	3484615	4840564	4143254	4705192	3470815	5830849	2399579	1620961	1282148	3058564	2167583	1850129	1011050	4050887	1858431	3398242	2901946	17768020	1308537	931976	1929807	2618285	2972913	3866240	2716687	3282212	2580096	1755489	1542941	3300505
451	Q06323	Proteasome activator complex subunit 1	PSME1	29 kDa	10	0.999992	52019480	34115100	34634000	36114220	38530780	35649110	32875940	32392980	42379310	36404480	33788360	28582390	45887560	28017030	31916970	37387980	36104660	32311350	34681830	34045010	26354570	17798130	25809570	22152820	24573720	28022260	25477150	25969410	27902950	19871410	33735420	23220930	21016680	21423960	28286620	23940470	21350950	32740130	27771160	25466520	48834620	37201700	59762750
452	O00203	AP-3 complex subunit beta-1	AP3B1	121 kDa	20	0.999992	17597460	12953460	8895544	12005300	13799700	9642232	19014090	12367130	13579220	12058880	11833870	11936110	13414100	9482191	16027950	12315330	13706200	14377480	13177880	8065317	3319614	4379742	9096408	5886749	6619717	6214886	4970637	3160119	6289359	3565616	16354740	3068655	2160329	5627712	2084707	5307194	4197683	4924502	6969959	2230244	1028298	787593	2598162
453	O95336	6-phosphogluconolactonase	PGLS	28 kDa	6	0.999992	47099890	31367440	25434890	35019090	37759300	34408140	35254500	35755460	37018230	32155310	30449730	26482320	38287580	39539710	46264050	34928200	33383870	36752640	45251100	30788130	21585170	21914960	25731420	25178600	27262370	30628750	24862950	20365590	26351360	23453090	59223730	23322440	20866260	21098040	19579090	21299530	22807370	33206530	29254820	27580900	24111150	23959280	23605520
454	P04179	Superoxide dismutase [Mn], mitochondrial	SOD2	25 kDa	5	0.999992	12378050	4933464	1922798	5548583	7125591	2320683	5489231	4788281	7046320	2722300	7408210	3557341	6992272	4018032	6776621	11421760	6166796	11411240	5520691	8296279	2058613	2139796	6587329	3991049	3882465	4236614	3582261	2524996	4957176	5337839	10041400	1548720	952774	4276596	1904472	5965216	4571844	5542695	5819318	4121693	1475074	392585	1483951
455	Q96RL7	Vacuolar protein sorting-associated protein 13A	VPS13A	360 kDa	63	0.999992	162065700	111727900	50391170	80627760	152304400	74606960	194776000	92209170	177886100	111599100	93794010	104718300	128635700	92873170	119424700	74175780	89875420	160643100	135898300	106888900	46856280	64133580	74033320	61485550	69099690	95628320	51944090	38958900	66423590	42670750	68490060	40250310	24318020	67470210	33053540	76251080	54789280	69327820	76552650	52202510	20248510	21722930	31302170
456	Q15555	Microtubule-associated protein RP/EB family member 2	MAPRE2	37 kDa	7	0.999992	5314804	1062543	971575	1492804	2605323	1172317	3478323	2636809	1660900	1256337	1777036	1085298	852132	1021653	2097141	3792205	2144460	3584681	3418311	1073399	708725	788803	1815545	994278	1306958	1486993	1505466	469228	873767	1591190	4030271	655768	313590	1257611	412611	968595	1393416	1467088	2604605	862253	488064	405030	1289532
457	Q15003	Condensin complex subunit 2	NCAPH	83 kDa	10	0.999992	17291930	19661290	5920975	8766761	15880540	5113933	14663570	9284289	20290710	8742039	6717137	11621750	13984810	8383395	12600310	9803156	9841743	13352580	12753390	10145520	2663681	10034740	7168877	8229778	5990347	11167210	4149983	2624874	5242457	2672746	3215400	4757864	2850454	4745296	3012957	6152972	3854432	9168180	4741687	4801859	1285688	2111368	885868
458	P61088	Ubiquitin-conjugating enzyme E2 N	UBE2N	17 kDa	4	0.999992	80316220	64606260	70107370	67852800	78995100	71756810	65742510	65372970	80979000	77602960	76138980	66275420	80270640	39975180	70576400	58656840	64902100	77159120	71079390	66579780	59493550	39000500	66693690	78729280	64407100	71605540	66162940	55737890	62396510	74344230	32203290	56782160	60787720	56486050	67517040	59358350	53883440	71689950	68516460	64129990	61911310	54892310	69359190
459	P02746	Complement C1q subcomponent subunit B	C1QB	27 kDa	2	0.999992	5397694	4239141	2934912	4538819	4267230	4336557	4330547	3739557	6300902	3744656	2884057	3984368	3861430	3064022	3822575	4398493	6606843	6083553	3665632	3743961	2143083	1830189	1858178	1666883	2820177	1961765	1549279	1939951	3118653	344907	8817266	1935951	492840	2196294	1731760	2407398	2193629	4566947	2695198	1434072	579955	1256946	1249249
460	Q9C0H2	Protein tweety homolog 3	TTYH3	58 kDa	3	0.999992	369987	352730	306346	935048	1522177	1263475	2105888	2012868	412126	526825	690008	1000516	564684	227884	1912347	2536219	1253701	2525027	1213645	573266	1023938	643676	2380031	872364	1156972	1267753	1825311	644727	1810093	2627737	226857	715658	283326	1725226	495829	2017455	2146448	686822	2448509	1019851	66097.7	1478141	2657483
461	Q99832	T-complex protein 1 subunit eta	CCT7	59 kDa	16	0.999992	85169860	53038680	47105060	54845560	62976860	52955700	55271380	47111220	77895160	53884740	40395520	62560390	56269400	51822180	76071630	62806850	62818640	58888760	65116370	49503550	33525950	29099490	51828210	41098710	29774410	61782020	33939650	24605640	33407300	22239210	77626560	30743070	21769390	25987690	33828900	34442310	29542290	68289950	58263760	32438890	25875690	24051580	30445690
462	P27448	MAP/microtubule affinity-regulating kinase 3	MARK3	84 kDa	11	0.999992	4341178	4810851	3138780	4222103	6984223	4371258	8201967	5173526	7459386	5465488	4631365	6562597	7900976	3237015	5358532	7016012	5033560	7052110	6995459	4939556	2148761	4233053	6144877	3263143	4738393	5014386	3020419	1842237	4236996	1535641	1758510	2562530	1384625	3483353	2240808	3499249	2675879	5672963	4365766	3082957	1791331	1096159	1520536
463	O94826	Mitochondrial import receptor subunit TOM70	TOMM70	67 kDa	7	0.999992	6910515	2040086	2182817	2096867	5664635	5188572	4923810	5000223	4583927	4030962	3300491	4308125	3518698	2340951	4288135	6998255	3747214	6158852	4782575	4154437	2755527	2567642	3797142	3269193	2737431	3999819	2243930	2934780	3851598	2768862	1737907	1764376	623921	3069885	1680292	7335841	3313093	3483972	6409796	2917614	776459	643450	2213205
464	P06576	ATP synthase subunit beta, mitochondrial	ATP5F1B	57 kDa	16	0.999992	76079060	28828570	20680260	23479430	32875540	22524240	30082240	40890130	38338350	36008070	21604850	29114090	34282900	35202940	39944820	36559050	37463130	32721340	39862580	27234130	11465120	11860300	31393450	14271320	19378730	18974450	13935410	10240800	18144130	14786620	163672200	6626836	4580451	17051190	9126250	20585160	12975990	22482660	26117160	13773290	6620531	2480182	12293230
465	P63010	AP-2 complex subunit beta	AP2B1	105 kDa	26	0.999991	48157920	45560490	15082040	36574750	42948780	29696020	54893690	40218550	37425150	22367430	18898910	41678830	51820130	51299940	26578710	39177190	36791920	68977880	34037800	23828990	9547525	17489540	35265800	19322600	15631300	30192560	20245710	13107210	19408030	10504730	98900660	14536900	15531850	16905420	15360900	12098210	20373710	26642720	13394420	13320710	12489560	9101233	13369900
466	P12724	Eosinophil cationic protein	RNASE3	18 kDa	2	0.999991	14994510	9773054	22254230	12135160	14678450	7760466	33771740	38101090	16946860	31275890	20055130	17028610	38004330	13245010	5199852	6614391	29362460	67381080	23786050	19872150	3174213	3173707	9154229	4276470	8939505	5446893	7804206	8600413	11758450	4545352	81018660	3139000	1535191	7511435	9296244	17830360	13937750	4645834	3232678	3246911	4732138	5833699	6052127
467	P05107	Integrin beta-2	ITGB2	85 kDa	10	0.999991	38761270	24288660	19941750	14838940	30662630	19778080	22142530	31430460	18876850	45588910	25357930	25756040	40303330	19834570	30742700	29326150	26539140	40457400	33869850	41622670	8363142	10768190	15385290	13986040	12215040	7164509	15455910	11036170	23864340	11398220	54423200	4497531	4226523	16204360	11559640	46045030	13894940	11971100	13539710	11494240	5661918	2845864	9939227
468	A1L0T0	2-hydroxyacyl-CoA lyase 2	ILVBL	68 kDa	5	0.999991	4149290	2354911	1199029	1251314	6141531	1355341	3058110	2782304	3202456	3611350	1089588	2635237	5398281	2447904	4153643	3632275	2497279	3006929	3962576	3608097	1709185	1086235	2639248	2144884	2343119	2878846	1688127	617402	1342173	1544437	2042807	1392437	302478	2374956	1044000	4608119	2363176	2986251	3175761	1142709	579931	639924	724993
469	Q93050	V-type proton ATPase 116 kDa subunit a isoform 1	ATP6V0A1	96 kDa	16	0.999991	51958690	40128040	17715740	27247430	74193780	29347220	50202140	60207120	72138430	55022220	45653630	35938080	46244040	38622480	76100870	59539420	37744800	71549030	39824130	31888740	16920910	16546100	27810610	24623310	19314430	45165530	21521140	15133030	25746770	21337220	47115100	14837640	8453875	28924000	12590320	33055170	19190270	23602300	23096380	16164330	12683000	7997049	13896660
470	P63208	S-phase kinase-associated protein 1	SKP1	19 kDa	4	0.999991	19325190	21914070	21934770	24437690	16170570	22577920	15650550	14625960	21065520	19229880	13132510	13639020	17812910	18413640	18949800	17830220	21449640	25383360	19892240	15708700	12025520	11424810	16542290	15043210	15477680	11491360	15149950	15082220	18225770	10559600	20324200	14023020	13242880	10977620	13533220	13566810	12084130	9585749	16644770	8812524	17018410	21627350	20995650
471	Q14643	Inositol 1,4,5-trisphosphate receptor type 1	ITPR1	314 kDa	30	0.999991	11651570	3325229	2754417	9041106	14576570	12136720	21337730	17305890	5328043	5306600	9615527	8581406	5311094	6903106	14130190	20975440	12278080	20738360	12751140	6290927	7949549	5830356	17386010	8352039	13269370	9258077	12582670	7774615	12807980	13217230	8569571	6060632	2860390	11942720	5971074	9897301	14091380	6313277	22027370	7978281	3055506	6097074	13982370
472	Q00325	Phosphate carrier protein, mitochondrial	SLC25A3	40 kDa	7	0.999991	57544150	19229710	12632590	26842330	46541310	33002300	53402660	47194620	32337080	33755320	39003970	30026730	42465900	44819190	50378940	57856100	47736880	73296420	51123950	37564750	37698870	27283990	63387670	30633360	37054140	35259220	31999010	24592080	41530230	44746660	30035340	26457090	9253880	44662480	21404210	68453520	46723430	29930850	50118590	29195530	14435060	23070810	43421740
473	P48506	Glutamate--cysteine ligase catalytic subunit	GCLC	73 kDa	19	0.999991	61385920	42817130	72376360	86031140	87536320	63318180	88633320	56572140	83202330	65305530	70334200	69715050	82578910	70234110	83078550	87664040	51804150	93641620	66872020	65099070	44873150	41868160	44783030	43044990	43710610	58194140	42657210	37312190	42757370	30287550	75324280	39088470	30647720	42213940	41583070	38867210	41550300	65940160	48489100	41066950	46041290	42842330	60482810
474	Q9ULH1	Arf-GAP with SH3 domain, ANK repeat and PH domain-containing protein 1	ASAP1	126 kDa	16	0.999991	19772320	20448880	11811220	13516530	20040920	14307930	23535870	14873870	23463010	17220730	13502670	18611370	20302190	13187530	19013400	16850690	15933060	21907690	18893910	12908570	5406775	8706855	11311490	9996564	8989082	12544490	8175067	5530355	8424641	6510536	37469920	5734686	5041087	9448415	3929118	7309358	5843058	11209770	9939762	8587825	5276087	2383156	4192009
475	Q6P1N0	Coiled-coil and C2 domain-containing protein 1A	CC2D1A	104 kDa	20	0.999991	29839270	28600790	6792197	14813940	29724430	13367190	27093590	18442910	30211190	16586590	13598740	19812330	18871520	25345350	22877590	21347550	15530740	21324500	22538340	14536310	5145298	12979970	14842740	8534369	10619350	15815810	6397050	5414123	10066060	4196200	16847550	4008647	3037797	7828863	3401687	9838459	6339582	18945300	5920734	9084531	3556888	1487323	2234043
476	Q8TEM1	Nuclear pore membrane glycoprotein 210	NUP210	205 kDa	27	0.999991	32809690	23549570	17395660	11377020	24672970	15224840	16910320	22585580	16437130	27774660	18319850	19862620	27976660	17146380	21782520	20759270	17987550	30467390	28001030	23684960	12836630	10735260	19266550	18007800	11777020	11105010	21466910	12049790	20115360	16286840	16981090	8650359	4559662	15932250	13448730	23538460	16952200	14289750	23527400	15442200	1343682	2543176	12413590
477	P62263	40S ribosomal protein S14	RPS14	16 kDa	5	0.999991	7951670	5557229	7641703	10325550	6705538	6044424	5945619	8795163	8475921	12569220	6844631	9820252	7529881	8745341	11056400	8701799	11014000	6657875	9782673	5284250	5584245	4488390	15304170	9016848	8774532	6822505	6145383	5034599	5594014	4036072	9748116	3836362	3461913	4876684	5185775	8140771	4968024	9189344	6494665	5064532	3457651	4431621	6864236
478	Q15942	Zyxin	ZYX	61 kDa	5	0.999991	53814980	19404540	19126720	21837690	25394230	19918920	31052930	28193190	22352620	16752500	20888340	17419030	17438900	19446470	30728930	36249490	41106920	27031340	24477700	16059180	10660320	8664893	25895640	10228700	17309900	13485920	12833220	9318777	16591070	14949290	27272580	6540485	5588802	11858070	8449560	12620470	13319790	18831780	30995370	12147660	2616943	7118928	11917930
479	Q8IUI8	Cytokine receptor-like factor 3	CRLF3	50 kDa	8	0.999991	12987710	14533440	11465210	15577930	17723560	14442130	19601070	14433320	18664880	12455690	12046650	12288030	14375010	10273690	15637420	17478560	15832040	18852720	14428990	12551530	3637412	9388159	11915150	11198280	12021140	11299170	8996714	9475603	13285950	7744413	15499720	7344819	7337863	11210220	7299405	11848810	10542140	14980810	11872970	10904510	5951079	4559422	8320489
480	P46778	60S ribosomal protein L21	RPL21	19 kDa	1	0.999991	2522849	1108132	621080	1690119	1446541	1144091	1700162	1505390	1620634	2320673	851571	2061995	2019379	1616000	2628401	2213434	1958902	1779701	1472140	1586498	576995	1034886	2565433	1403772	1462415	1232436	970408	678783	1053824	746161	2425514	531439	405455	699140	429299	1257725	644938	1651209	1102877	1244871	309314	323450	830094
481	P31939	Bifunctional purine biosynthesis protein PURH	ATIC	65 kDa	17	0.999991	22478610	41150950	47876810	48017740	47972050	40644400	44728730	37573660	56815090	42345820	40058530	44952990	53816930	45459760	38285810	51716510	44563880	56125080	54000830	39077180	39754140	28684000	40817820	42023270	39423750	49465140	36114540	30262920	39903390	38216980	36824980	30028280	31162780	18080020	32079350	39743630	27581780	54322490	42614850	40125170	29107030	32882830	29306840
482	P02768	Serum albumin	ALB	69 kDa	36	0.99999	24272510000	13717880000	6457243000	9692289000	14065660000	7806083000	12955960000	9649667000	10555120000	7423184000	6517474000	10461120000	7804558000	10192590000	10869920000	10040880000	13807280000	11460690000	8773453000	6927266000	3158766000	4363379000	5463544000	5058552000	7619284000	6746354000	4068302000	3227883000	6785742000	3130936000	1726518000	3643275000	2537586000	3861438000	2487606000	5142768000	4191816000	7887256000	5576806000	4777326000	3806229000	7384846000	8706912000
483	Q96QK1	Vacuolar protein sorting-associated protein 35	VPS35	92 kDa	13	0.99999	30466820	13772550	7034231	10655000	16738320	7580183	16024290	13419570	17575550	11333980	9095379	11481310	14519640	13884020	19505170	15971430	9445646	16982440	13106650	10905530	4144336	5502905	11748710	4869381	8373185	8449440	7170364	4496657	7852606	6869612	33932760	3409042	3314450	6408889	3829250	5281889	5640821	7968459	7951844	6153593	2668189	2545626	3593713
484	P15531	Nucleoside diphosphate kinase A	NME1	17 kDa	7	0.99999	17563910	14528200	17231280	18013780	17840760	18320450	21428760	15548430	16897380	14699100	14284210	12492370	16378030	15925050	19206980	18094470	20180290	21605900	24430870	16749520	13145040	9392335	15760580	12896950	12093830	11611520	11362490	13554900	14189200	11947110	13395690	11329950	8638210	7385568	12342040	12599590	12482250	14914720	14798190	11601180	16066160	10049530	10392590
485	P52790	Hexokinase-3	HK3	99 kDa	12	0.99999	6374648	5791298	3303329	3756702	3968180	3439163	2994778	7186190	2602596	12382730	5200720	5369540	8858546	4098317	7868763	5746681	5708245	7103921	6926536	6118802	1696293	2623174	5026766	2695574	2583282	1711194	3984237	2068501	5668523	2006663	23363240	1091061	838986	2000036	1169680	4416907	4088250	3379886	6051257	2741542	1462232	1488808	1949104
486	P31944	Caspase-14	CASP14	28 kDa	10	0.99999	477248	600360	321576	543938	17847.5	104002	2249132	242435	2053550	209550	329694	368224	2576357	21077570	2236927	569030	5411954	491796	2596240	5664554	1419266	133413	1797110	256013	425752	3691838	133425	1622938	301099	104928	64664810	88961.4	2018924	2089205	4202419	2225250	279777	623825	497144	442784	1805647	1697882	1464648
487	P12931	Proto-oncogene tyrosine-protein kinase Src	SRC	60 kDa	9	0.99999	29263690	6803519	4517386	10465430	17397780	8248694	19416880	16542670	10233610	7465572	10411180	9181810	7904516	14948780	17355820	19423230	13290410	18691660	16285700	7700957	4105217	4405694	9501554	5643255	8552266	7773915	6978513	2518888	6606618	6745332	19294720	2601441	1649636	6050805	2162500	5536364	4539193	5224724	11980580	6390128	2019223	2851084	4795173
488	Q13464	Rho-associated protein kinase 1	ROCK1	158 kDa	30	0.99999	36119220	24465470	8316626	16408840	35022010	14159590	45669470	27701600	29660470	23091740	24732070	18726890	32003080	13534840	24858660	35821310	19915910	38700760	29268220	17080460	6950045	9388891	15382970	10973960	11626490	11226030	9019145	5209041	15831530	8405571	5912653	4954934	3307405	13009300	4763713	13954930	11144060	16457660	16891520	11714640	3248276	3849285	9170063
489	Q9Y570	Protein phosphatase methylesterase 1	PPME1	42 kDa	10	0.99999	25054110	16697450	19415710	23289300	23603210	20953710	28989180	13155600	30302180	24042470	14556240	23289510	24898130	17401870	21023950	22208120	21078010	25328070	21760760	19501380	11150730	12202310	13244240	12347080	15912780	16759710	13148800	10482590	16074120	5393843	24261030	12614410	5829748	12753640	11119890	9199752	8962365	18189590	14107150	7873395	5182338	2834385	6832490
490	Q15631	Translin	TSN	26 kDa	8	0.99999	22876180	21085350	20767250	29153660	20872680	19387460	21742950	19192760	18507810	21749130	16019250	18362580	22034240	20321720	22124210	21023420	18999400	20562600	21108860	17515810	19861900	13044430	22529880	19055450	17188900	20817630	19636570	14276120	17399900	16740130	16223840	18216790	18621140	16263180	17802840	14424240	15328430	21324410	16747410	14497540	12027030	11553040	19237900
491	P46060	Ran GTPase-activating protein 1	RANGAP1	64 kDa	10	0.99999	16758070	19809180	15931310	16668940	17600440	14182350	17574000	15776840	17256390	19407520	11757670	17903340	16736100	16830820	19736900	16472090	16346230	22663810	19709100	16626670	10648900	12785990	17510170	13708750	15839040	14940100	10500470	10598860	14246400	9094281	8146779	11010760	9994841	9495401	11318820	12016860	11464260	21402730	14331940	11219360	4330348	5128226	6019264
492	P10321	HLA class I histocompatibility antigen, C alpha chain	HLA-C	41 kDa	5	0.99999	1491666	620424	550961	1187166	20503620	6832025	1566108	896453	4879309	700731	1030825	837006	8187679	262047	4979159	905280	6742193	11405030	9973421	2158826	542153	3639217	1211517	1853550	11480950	1077107	729163	168353	1289614	588302	786435	384925	966685	1269198	3408353	879546	9367052	4526695	1740903	325075	418537	787419	1566857
493	P04196	Histidine-rich glycoprotein	HRG	60 kDa	12	0.99999	10349730	3937759	3321795	7616239	15176710	6014250	4224023	2795413	5203148	2481817	7105622	2051641	5281895	19678350	3289139	3895757	16742110	8679137	2588327	7382373	1062559	1150650	2610867	2558777	2333320	700570	2828348	1571036	2004609	1273101	6918494	1058125	1641964	1364660	1470263	1686332	2063551	2238087	1640219	1572971	6630198	7214588	7093609
494	Q8WVM8	Sec1 family domain-containing protein 1	SCFD1	72 kDa	14	0.99999	27763990	21977270	12677530	16355900	26475830	14018170	31464880	14180310	26859010	21020510	14481220	16079520	26410910	20451610	21423930	24277330	21467210	24574750	25365250	16071770	8763710	13532040	16513110	13292250	12850690	15570590	10226830	9535164	14700050	8742231	26401460	9086935	6321330	12944930	7295094	11247760	11289170	18350950	15877420	9205905	5989755	6613200	6838231
495	P62191	26S proteasome regulatory subunit 4	PSMC1	49 kDa	12	0.99999	9985112	5933750	4313402	6204482	10684030	10231250	10871060	7200035	9416600	6821022	8216677	7644682	9231544	7441537	10140510	7744166	6916588	9138342	8184488	4521088	2890756	3635323	5671038	6147677	5885114	6179457	4133480	3946958	3501978	4186908	9461132	4206921	4435515	3230507	3722965	6268691	5728198	7379732	7141647	5529056	9036839	10366560	7169081
496	P11766	Alcohol dehydrogenase class-3	ADH5	40 kDa	2	0.99999	4313014	1665676	2142676	2806302	3306425	3014320	2185350	3929955	2066928	2757691	2433268	2260213	2630679	1841457	2958088	4160512	999920	2841567	3057610	2337818	1507959	943742	2006811	1303395	1355024	2192849	1088147	1129922	1472017	329578	5128687	394593	217347	1436013	830103	1069856	1302663	1744240	2109630	803000	394160	317254	1180968
497	Q96PD5	N-acetylmuramoyl-L-alanine amidase	PGLYRP2	62 kDa	5	0.999989	3043198	1530886	322042	1435130	1852326	934717	5405772	676602	1595203	604719	1280158	852315	516874	1223160	604588	2934239	4508403	4320882	412928	1398443	329459	414288	465331	153232	946609	306138	365740	82611.4	376356	168804	2069496	142231	304463	2117753	737303	1840131	486314	990799	967719	292059	485709	2907371	4619563
498	P52907	F-actin-capping protein subunit alpha-1	CAPZA1	33 kDa	8	0.999989	20290240	13431800	9676764	11321020	15216750	10323930	15111700	14789970	14973650	13486000	11151720	12172830	11941290	7219413	16048970	14715600	15150050	17340070	16181440	11296710	6783060	5341269	8661364	6836955	9678443	8570013	7895374	6254150	9043092	7152751	22342740	6276969	4530504	8509938	5490913	9301716	6808227	10370220	11993780	7190089	5532864	5487200	7542873
499	Q00796	Sorbitol dehydrogenase	SORD	38 kDa	5	0.999989	8149982	4297363	4172567	2823656	6587445	4155783	4979016	4842180	5825909	4071501	3843866	1337983	6213474	6741378	4895026	3802277	4411440	4140430	5487917	3886819	2780515	3275168	4223600	2461682	4332074	5740828	1825337	3236919	4206491	2131132	8074984	3616695	2054371	3578967	3142476	1032902	3007342	4503109	3045782	3388112	2391830	2121989	2101663
500	P35542	Serum amyloid A-4 protein	SAA4	15 kDa	2	0.999989	43626940	20694190	13845790	29922040	26422080	30456250	33219520	21066510	22167200	26123440	21770920	19609330	16317270	19531960	14996490	36128970	50765570	33138900	27856110	18284800	12784880	9226153	8297873	5244023	15107530	11237010	7719615	11481860	19316410	3936147	45390380	6463521	2026415	15083430	8417032	18411550	20171070	15817790	15329060	12356350	14829010	14583580	44288040
501	P53004	Biliverdin reductase A	BLVRA	33 kDa	8	0.999989	75929190	40649530	34867390	36192700	59565970	29803220	58645310	37299580	62532300	36088730	32118820	35437870	43186060	44936020	37795720	39060410	37430490	52877210	39882200	43432610	21176830	21412080	28652990	30011770	28105940	36025510	23516940	21383260	26681280	20122920	65683420	18193680	18824830	25047510	20884280	26137040	23034540	36757360	29909100	23545540	22831440	23303470	19047360
502	Q9Y6N5	Sulfide:quinone oxidoreductase, mitochondrial	SQOR	50 kDa	14	0.999989	28661300	18482380	13037790	10875230	25393260	17577440	26160920	28357800	20915670	27334510	17102300	18824850	33070930	33778120	19818200	24718420	19262360	28094280	32188620	22994090	10176350	10542450	17195900	15653070	10513580	7685845	9102762	9764194	15860950	13669880	22938560	4401913	2781165	15115760	5215594	49344610	12899120	15365740	15219290	10376500	2545389	1337253	5217083
503	Q9HAB8	Phosphopantothenate--cysteine ligase	PPCS	34 kDa	9	0.999988	11529400	6137069	5608350	7891986	7734810	6540521	6765581	5973350	8034418	5020715	6691006	6205661	7096048	7728961	9846326	7517870	6251857	8698437	8120167	5828417	4480536	4137489	5664890	4728918	4673672	6594732	5203999	3681973	4464542	3899677	14108820	3736270	3400619	4458972	4528599	3866550	3701591	7097045	5708239	5219638	3725926	3451241	4881356
504	P01591	Immunoglobulin J chain	JCHAIN	18 kDa	2	0.999988	8991846	3446924	1870127	2895530	5087153	2418454	2037474	12213840	2798671	2281581	2855943	2726725	1984745	1073595	1615428	1552101	2141972	2380094	1735424	3102039	407735	627195	3004253	5432720	2812944	1269803	1883120	1655940	2469647	905601	519437	1111779	1700311	826015	904210	3998396	2011192	990063	1765738	2501357	7829465	21571840	11632850
505	P46379	Large proline-rich protein BAG6	BAG6	119 kDa	20	0.999988	19678700	18467050	17827190	17559880	23452320	16941760	25685470	14072420	23033070	19128550	17941730	20596580	19303280	11417850	25885890	20892900	21374900	23617180	20047760	15730220	9407062	11175150	19692100	15252900	11729180	14654940	12550070	7755015	13694950	6308987	14082620	10334010	6604203	13473750	8278590	9509778	10272800	19926030	16231750	8785464	4341006	4676659	6802212
506	O75636	Ficolin-3	FCN3	33 kDa	7	0.999988	18734580	4817410	2821388	3146170	7494580	6085209	7558351	5914075	3582753	3451332	3287038	4849768	6008145	5459316	3988093	4853411	11283450	3686868	6798718	5556320	3108316	3692259	3771596	1503986	2248772	4197218	3162479	2523173	5216945	1912937	1975774	2001174	301060	4613009	2424987	4382171	2031409	7621568	3773245	4541685	572703	12080290	8479681
507	P01859	Immunoglobulin heavy constant gamma 2	IGHG2	36 kDa	14	0.999988	149631200	42743620	97926030	14068270	73481830	137795300	27091060	18443950	51573790	33298870	30853240	24687690	36680000	30158130	13091290	27539420	126975700	32417130	31120580	71686410	14517690	22463240	33200960	30355100	32690350	24553980	17588940	11585300	127410000	9246780	88715200	13785030	3687742	12132730	10291160	15972270	24055380	24910140	32667060	12592350	22032040	16531390	10125890
508	P27348	14-3-3 protein theta	YWHAQ	28 kDa	11	0.999988	16821010	16986190	10949720	12598100	17368960	12717900	21867560	17595530	21399180	14251700	11892350	12776700	15477140	6682152	17373330	16240220	14509740	19229250	17961160	13870260	7994196	7717861	12593980	9253798	9180086	7732755	7502615	7207399	10412070	7868434	12741830	5941169	7345819	10261990	6441672	11025690	8692861	11967530	11916180	6902667	5623487	4909370	7245635
509	P07858	Cathepsin B	CTSB	38 kDa	3	0.999988	2362732	2244657	512254	1095085	3655737	1734727	3295259	3503286	3954783	1901292	2843234	2397775	3566841	2375721	1829520	2907400	4845206	4586404	4123503	2724998	940190	1248704	1187830	748184	773882	1149918	222942	817162	720498	659163	1532875	553677	279148	1232347	603248	3088123	1491691	1083642	1279757	836911	76485.4	41325.5	59564.1
510	P16615	Sarcoplasmic/endoplasmic reticulum calcium ATPase 2	ATP2A2	115 kDa	25	0.999988	178864600	56671290	36532010	89842070	144863300	112787800	146222800	136777000	99266960	84608950	113036500	83243090	87146970	91953590	150395400	201894000	111948600	177221000	145834800	80055090	76741580	58923750	118676700	83664210	105951800	98429320	95235810	52219770	102437700	116418000	78267660	64103310	35982580	102919800	52730060	99500040	122706900	93230650	137070400	84923620	33754430	61941700	94438830
511	P61020	Ras-related protein Rab-5B	RAB5B	24 kDa	9	0.999988	89953120	60813090	23888380	28194900	72048430	31070670	85653660	53251540	78732740	49183090	43172020	46617150	60750360	58666950	58125170	49817290	41480240	74937980	64215040	54525830	20287370	28386140	32116670	32999180	29141110	44610680	24302160	19575710	29823450	20235200	55008990	18953580	14409420	30135100	19000010	52388490	23662320	38958220	31569980	28205730	14109880	13354130	14359830
512	Q16851	UTP--glucose-1-phosphate uridylyltransferase	UGP2	57 kDa	14	0.999988	27040750	15411580	15174060	17243130	19777160	16212210	20764080	17690270	18667500	17768490	16614150	16477160	18768700	12680630	22499650	22384450	19146560	21444220	20875770	14261780	11360630	9514426	12494330	10950900	12199500	12047910	13751450	8580869	13892620	12271920	26899120	9486002	8869767	10479810	9843462	11132880	11857150	17176670	17462400	12641820	11511880	11859080	16185820
513	O15162	Phospholipid scramblase 1	PLSCR1	35 kDa	2	0.999988	2724600	2194106	1858396	2329557	3993048	1312762	6366227	1746225	6084221	2688459	1989003	1891843	4244166	2467368	1754136	3088449	2176339	5144767	2781672	2447004	936334	1183183	1701233	815066	623779	2039325	520959	1181362	1222528	139237	1026495	379474	98864.1	1437370	762749	1700466	1069917	1842612	1215846	772897	830432	247199	1159810
514	Q14254	Flotillin-2	FLOT2	47 kDa	22	0.999988	1701273000	975063200	365466900	481206100	1297387000	445794400	1179177000	822347300	1316365000	678751500	637828200	668233600	947794400	1149641000	654396100	642897500	544618700	1221604000	854417600	742711300	255204900	528444700	489190400	428869500	540430000	674765800	349224100	302904700	455270900	244212400	508773900	299075900	212287500	498037200	271157000	839437500	386179400	563406800	478412900	472899100	311522400	228619700	178900700
515	P03952	Plasma kallikrein	KLKB1	71 kDa	8	0.999988	5603881	3719946	1555900	2218507	3395087	3179707	2195520	3272597	3560538	3211205	2522993	2933092	2007602	1191733	3394252	3259133	4667897	3859768	3714175	2681905	1653526	1405005	1740913	1000013	2698147	2048465	2488171	1118778	2935776	1499756	3395639	1374822	1204276	2193181	1810536	1378625	1539479	3038567	2669962	2600422	6517144	8279217	9176096
516	Q9Y5M8	Signal recognition particle receptor subunit beta	SRPRB	30 kDa	5	0.999988	14961250	6865819	4991518	4605944	11422220	6918798	8257365	7984196	9299153	8180185	6989248	7073466	7025100	7564394	11152880	8900223	9539845	11463210	8542910	6904001	5927200	4640553	9855823	6862156	7475456	6255139	5779001	4239816	7102650	7754793	8139537	3661429	3033647	5423285	2974849	9249136	6059800	5964214	9273245	5723772	1485399	2474543	3878613
517	Q9Y6M5	Zinc transporter 1	SLC30A1	55 kDa	9	0.999987	52292460	46275020	15855300	27175700	76284160	18739790	74219120	39245600	64240640	25860600	30525310	32790280	53250490	41273580	60523860	37021810	38495180	60790990	41785080	51812110	21240220	30424330	37655550	35170870	27077950	42715000	18641980	19674850	33929890	17924300	19328540	23024350	9577427	31530730	18546950	46996830	26218810	34114650	24852060	23060860	21726840	21779670	12829130
518	Q9HA64	Ketosamine-3-kinase	FN3KRP	34 kDa	9	0.999987	9353044	2950424	3400433	6791257	9805707	8024958	7491519	8152032	2817058	6355179	3406554	4265614	10206520	2851860	4618178	6395779	4723646	7834977	5296948	8395554	4645635	3088764	3886790	2753718	2190596	3540080	3109442	3349508	3855964	950189	9639364	1513820	819900	3449374	3107991	3341754	4263984	4414013	6131236	756551	3830662	1267558	7204827
519	Q9H479	Fructosamine-3-kinase	FN3K	35 kDa	9	0.999987	30878280	20332700	11580260	25754540	22121700	15004230	30233260	24325840	17187580	13469960	11482290	14408920	27372860	11648960	19443540	16375110	19089750	23012830	17264050	25401090	10750570	11007090	18412910	15767090	13356900	11007300	12277040	10670670	16039260	9380339	18766950	7640369	8355965	11999210	12905330	13045880	17305530	17093430	19649230	9665902	20847800	18874570	14171500
520	O00231	26S proteasome non-ATPase regulatory subunit 11	PSMD11	47 kDa	14	0.999987	25559490	10560870	9716871	13972130	20294850	7422026	15092780	8061643	15493190	11873360	9146844	7653610	16680640	17439070	15009210	12281070	14999060	14180530	10357510	8835029	13494330	8478760	15540100	13641630	12103590	17056250	13383810	8465467	10906330	12426280	16779740	11171380	10779860	7455488	9639533	10391880	11457120	12835910	9644445	6442973	10293190	7169609	8838503
521	P02042	Hemoglobin subunit delta	HBD	16 kDa	17	0.999987	653725400	890270600	577298200	1061642000	1541212000	353554400	3078718000	367828400	1425277000	141296100	1116102000	220665700	1756191000	819725900	340218800	1065308000	426889800	717266400	911852700	444513900	482172800	280393100	238120500	228624200	247278100	118287000	255910800	250148100	717157700	246843000	281291000	197048400	337749700	778289100	294375500	276028700	431073200	383239600	532057800	740763300	8321220000	6649094000	7783386000
522	Q9H4A4	Aminopeptidase B	RNPEP	73 kDa	10	0.999987	4256874	2427579	1973989	2083632	2058044	974368	3889048	1050379	1913122	2823560	1423736	2492051	4515477	4607122	2454387	2974434	4494741	4333430	4106916	2062577	736756	1320909	3580893	2654016	1865814	3049513	2646767	2025636	3543849	929711	4797147	1139579	841026	900757	848028	2761163	495350	2465678	1980831	859836	357010	3409046	2579144
523	Q9UBW5	Bridging integrator 2	BIN2	62 kDa	6	0.999987	21446180	9623776	5865684	8205723	16398470	8975915	15209220	15752900	10046930	8174053	9311986	9294427	7859981	6229855	14155900	17164210	12900460	17862830	15896350	6629966	4678796	4229749	10708020	5330594	8201382	9730280	6536357	2653395	6809064	5464960	6316591	2213242	1651867	6058011	2537029	5665114	4543042	5738862	9694130	6107734	627307	1409843	5121485
524	P61313	60S ribosomal protein L15	RPL15	24 kDa	7	0.999987	6032079	4692568	4156878	6227482	5239942	2714522	5844155	5438873	6200886	7134789	4522830	5619735	5222258	3213156	8757285	7054061	6127858	6691454	7466621	4777069	2637191	3343688	10005220	4180936	4786157	5450177	5738471	2978415	4737644	2825517	3650106	2535428	4134338	3820141	2983639	5670764	3690233	6189479	5364649	3654372	2642875	1253583	4131320
525	Q9H2H8	Peptidyl-prolyl cis-trans isomerase-like 3	PPIL3	18 kDa	6	0.999987	5757708	3587898	2400148	2189130	3889607	2082795	6152087	1880009	5026507	2244081	1974677	2956952	4121919	3336907	2708324	2835219	2193940	3600878	3102318	1771109	1498510	1877329	1994799	1725120	1750170	2228296	1239169	1900468	1679958	1581263	3557865	1546983	1227037	1440900	1491214	1930759	1695105	1808901	2120778	1192850	1506327	1670113	1898493
526	Q9Y6D6	Brefeldin A-inhibited guanine nucleotide-exchange protein 1	ARFGEF1	209 kDa	19	0.999987	3766080	1924604	1594224	2450209	5377133	2811026	4621434	4711416	3028206	3106361	2912915	3507130	2906462	1100801	3493403	4609379	4174638	3693723	4501453	1563013	1165194	1148414	4081841	1366294	1503682	1865443	1817336	1710257	2630892	1438001	1998339	882574	569509	2193412	953549	2372890	2490833	1901547	2331932	1443116	251733	777100	1714015
527	P35232	Prohibitin	PHB	30 kDa	11	0.999987	95693550	51472980	27879060	41720990	71819070	50040240	68499310	69281180	62969670	59185120	53485050	48341010	66837960	68775210	82986470	76656780	67941140	90661760	72823940	55803470	41027970	34462280	103771000	53471250	56085040	60763160	39795110	43946070	54814490	68910580	76330320	27964660	16869760	55012190	35046320	141644100	51394430	56664700	75768630	55511240	11497960	12095410	29399850
528	O95376	E3 ubiquitin-protein ligase ARIH2	ARIH2	58 kDa	6	0.999987	940450	705628	536866	631030	1051240	843621	1011733	932488	822372	775071	757894	724958	886740	768282	882059	719947	823609	912206	842064	870622	267466	278017	280849	364505	378146	397610	437717	344335	353431	318518	997527	223820	225236	450630	226725	412327	436544	496331	524388	364153	375378	213115	352926
529	P0DP23	Calmodulin-1	CALM1	17 kDa	6	0.999986	22663210	15360850	10601320	12089730	23114120	18578090	26924170	19799520	23740880	18969280	16794750	16541600	20662540	14187040	19732810	15376390	19131400	21026330	22419970	15216120	6124623	9305833	11266730	9167204	11354190	12224820	7725932	6780715	8573100	5529074	23111020	5045755	4736567	9684896	5789486	16032790	6630781	13667480	11237220	9015047	5793231	5022949	4760879
529.1	P0DP23	Calmodulin-1	CALM1	17 kDa	6	0.999986	22663210	15360850	10601320	12089730	23114120	18578090	26924170	19799520	23740880	18969280	16794750	16541600	20662540	14187040	19732810	15376390	19131400	21026330	22419970	15216120	6124623	9305833	11266730	9167204	11354190	12224820	7725932	6780715	8573100	5529074	23111020	5045755	4736567	9684896	5789486	16032790	6630781	13667480	11237220	9015047	5793231	5022949	4760879
529.2	P0DP24	Calmodulin-2	CALM2	17 kDa	6	0.999986	22663210	15360850	10601320	12089730	23114120	18578090	26924170	19799520	23740880	18969280	16794750	16541600	20662540	14187040	19732810	15376390	19131400	21026330	22419970	15216120	6124623	9305833	11266730	9167204	11354190	12224820	7725932	6780715	8573100	5529074	23111020	5045755	4736567	9684896	5789486	16032790	6630781	13667480	11237220	9015047	5793231	5022949	4760879
529.3	P0DP25	Calmodulin-3	CALM3	17 kDa	6	0.999986	22663210	15360850	10601320	12089730	23114120	18578090	26924170	19799520	23740880	18969280	16794750	16541600	20662540	14187040	19732810	15376390	19131400	21026330	22419970	15216120	6124623	9305833	11266730	9167204	11354190	12224820	7725932	6780715	8573100	5529074	23111020	5045755	4736567	9684896	5789486	16032790	6630781	13667480	11237220	9015047	5793231	5022949	4760879
530	P00748	Coagulation factor XII	F12	68 kDa	2	0.999986	179622	152747	35870	31727.8	135225	27237.7	65010.6	7945.2	65179	20224.1	33699.8	40235.6	10889.3	0	104612	85844.2	635904	90868.2	60171.4	20766.7	0	44500.9	46570.4	80159.1	87236.4	80143.6	51592.9	15041.5	109954	50810.2	49032.6	51613.7	83641	32876.7	37607	71946.9	54865.7	60627.8	35704.5	105815	539317	488514	276066
531	P00414	Cytochrome c oxidase subunit 3	MT-CO3	30 kDa	1	0.999986	1247246	2224544	1583164	2075330	4476671	4139448	4790705	4236503	2887311	3634374	3398391	2597286	3633963	1583571	4641862	4877954	3832341	5559395	5898369	3243152	3021146	2594989	5627607	3820863	3280854	3312875	2943289	2766735	3726229	4642499	1032879	1782723	931769	2393246	2199330	7857082	4984656	3441150	6644329	2982312	1061810	896066	2143728
532	P30086	Phosphatidylethanolamine-binding protein 1	PEBP1	21 kDa	6	0.999986	12890080	10504880	8326511	8110402	8634294	12054220	13432390	10284040	14331680	6308503	9698932	8621969	15142850	9197712	9392283	11078930	15525180	15375760	11591590	10369980	4299303	6037274	4360568	5289736	7014217	6765380	5914192	6919892	4630297	4266813	11497820	5625958	2685409	3709008	3657234	5749767	4182157	9164134	6050778	5288278	5035273	5415033	6416197
533	P29401	Transketolase	TKT	68 kDa	10	0.999985	30983490	13349920	13263310	12117720	16443410	10425940	14013780	17162650	17734220	20005390	11500850	14045420	19166980	18891050	10505310	14609400	14226500	18438040	11096310	14298910	6264782	6464635	8733184	7142494	9892901	6956710	6280802	5714441	9289469	4698053	72930040	4383302	3655922	6078472	4883532	7753814	5380487	7589468	9046409	5082865	5119084	3643483	6519392
534	Q96ER9	Mitochondrial potassium channel	CCDC51	46 kDa	1	0.999985	238808	449244	214246	378443	701699	474371	698077	913528	692643	836589	444902	536364	788989	213866	936776	818116	706570	946645	912991	519028	533047	342573	945435	560241	686789	643341	457474	316667	620180	653248	25548.9	284555	196392	542305	452620	1658102	576296	644614	920100	509190	32131.1	102301	350918
535	P06331	Immunoglobulin heavy variable 4-34	IGHV4-34	14 kDa	2	0.999985	2718794	711694	729195	666860	2265510	1602474	1437950	1157866	1395911	736453	1340444	874923	374537	261893	369529	1576849	1015587	1835341	490048	604530	275697	247270	462740	400800	687862	470583	306263	381424	871368	558082	760969	460294	242281	1031136	330494	423574	600048	1354062	537032	359857	263468	183056	4222965
536	Q9P2R3	Rabankyrin-5	ANKFY1	128 kDa	17	0.999985	13674620	7898608	7080467	7457240	11968590	7174263	8408829	8497548	10893790	9352644	6664362	7217052	11179380	9569186	14529210	11194410	10137060	12392900	9752527	9940787	5776457	5513658	8644767	6206533	7530551	9359259	6479978	4002116	6983510	4897929	13119710	4251017	3454327	7137500	4587855	4668148	4903568	7596755	6883632	5200229	2649628	1768047	3672561
537	Q562E7	WD repeat-containing protein 81	WDR81	212 kDa	27	0.999985	33493200	31696090	11383830	21876980	37194110	15600070	41662630	19043490	36202870	28442640	23342270	27290250	35818290	21475060	33764810	32743440	25650520	36605490	29163780	22367670	8802428	12490960	15689650	14975970	11933960	19255490	10233400	8617966	15739220	7330905	20995140	8700185	8909414	15451550	7714582	10625940	10851290	16987880	14958700	14181480	9098106	6456045	8492651
538	Q9NR45	Sialic acid synthase	NANS	40 kDa	3	0.999985	3842997	2427112	3278661	2842007	2822361	3185290	3299096	3267072	3061739	2779449	2642870	3290609	2940670	2299800	2531670	2254686	2701974	2584891	3102454	2147860	1546214	1353191	2035030	1807998	2433717	1732159	1825840	2056135	1857852	1721357	3163226	1587219	1345134	1025959	1893553	1493663	1778225	2099449	1839953	1432168	1359531	1412355	1233486
539	Q92692	Nectin-2	NECTIN2	58 kDa	1	0.999985	676341	158971	12078.5	84912.2	640682	223080	197349	303863	127265	125105	314736	125241	365582	0	278009	431930	599277	564086	348069	201182	172672	126151	294160	114282	240657	299831	202175	50879.2	215038	439767	209194	127088	9742.09	275410	67880	265495	266777	75687.8	247209	47790.7	10511.2	145731	40850.1
540	P62195	26S proteasome regulatory subunit 8	PSMC5	46 kDa	12	0.999985	19896060	11002670	10139060	13915040	20285700	16590200	20817090	12465970	20159200	14830810	14321490	13967900	20279110	15426090	17204760	18369720	15711500	18001260	15879600	11052740	10091590	7770860	12095480	11608460	11750460	15103070	9572927	9323526	9398173	8282954	18854480	7836930	7750597	8022862	8031675	11824690	12295130	16612050	14300420	8854841	11770430	9864321	10986000
541	P01597	Immunoglobulin kappa variable 1-39	IGKV1-39	13 kDa	4	0.999985	7107845	513733	1124513	674706	1369045	2375528	1457601	2603776	954327	809122	1005727	1030102	790036	156817	381217	1335206	2193742	1859656	539759	893715	143666	439042	220350	187105	687052	329225	226216	171159	293672	180226	313492	85024.4	22464.3	165247	44983.9	165069	255573	562483	277847	242717	182162	170568	3276775
541.1	P01597	Immunoglobulin kappa variable 1-39	IGKV1-39	13 kDa	4	0.999985	7107845	513733	1124513	674706	1369045	2375528	1457601	2603776	954327	809122	1005727	1030102	790036	156817	381217	1335206	2193742	1859656	539759	893715	143666	439042	220350	187105	687052	329225	226216	171159	293672	180226	313492	85024.4	22464.3	165247	44983.9	165069	255573	562483	277847	242717	182162	170568	3276775
541.2	P04432	Immunoglobulin kappa variable 1D-39	IGKV1D-39	13 kDa	4	0.999985	7107845	513733	1124513	674706	1369045	2375528	1457601	2603776	954327	809122	1005727	1030102	790036	156817	381217	1335206	2193742	1859656	539759	893715	143666	439042	220350	187105	687052	329225	226216	171159	293672	180226	313492	85024.4	22464.3	165247	44983.9	165069	255573	562483	277847	242717	182162	170568	3276775
542	Q9ULP9	TBC1 domain family member 24	TBC1D24	63 kDa	10	0.999985	20176920	34782890	12481200	18531720	42516560	22128650	38967160	27550580	38505660	27207410	18983740	36219610	31234300	13590370	24294130	26703990	21714530	47848750	34133150	20205520	10654360	22273000	19631180	24175140	18161270	23976430	13180800	13319590	18624920	10602100	13367740	11482530	8756823	14662490	9829864	28523520	13705690	26164970	22591410	22428190	7593644	11314270	9750428
543	O75694	Nuclear pore complex protein Nup155	NUP155	155 kDa	8	0.999985	4106871	2185031	2092010	1414469	1907159	1523928	1519317	2253248	1522336	4075383	1711205	2132993	3389161	1124471	2391599	2486614	1908322	3392136	2817512	2458957	1073043	1644955	1557528	1321629	1277002	1029007	1472045	1272351	1508807	1537830	3017141	490466	631229	1106289	755633	2208542	1173266	1093127	2382889	1848250	255298	135700	1146549
544	Q13724	Mannosyl-oligosaccharide glucosidase	MOGS	92 kDa	15	0.999985	13900980	6710687	4232792	4308144	10687690	5797965	11755970	9249827	8565855	9017670	6274454	6179742	8379705	7313845	7674925	11457860	7891206	14667080	8382760	11445460	3359216	4185998	5515759	4110643	4133652	3274865	3344202	2977526	4775192	5567061	8625634	2566452	1623503	4851056	3099472	7855883	4150466	5764501	5574854	5016847	2318320	2926809	4450687
545	P08238	Heat shock protein HSP 90-beta	HSP90AB1	83 kDa	25	0.999985	48097790	24209540	16634130	16225460	22468690	17000050	22758890	23718140	25124630	18716410	17683630	19344250	20572190	20708160	23909630	22422850	21079790	17882550	26437580	16045410	9653037	9747634	16074450	9138763	12659150	9774020	12946340	7870050	14894470	10004040	50963320	6670790	6243639	11477970	7237628	12534330	9775114	13581650	15616920	10211300	9772861	8624100	14080400
546	P07451	Carbonic anhydrase 3	CA3	30 kDa	9	0.999985	12784910	5383921	7262863	11593330	6870743	4789621	19546270	5598985	7638415	3405522	4797864	1744633	6442782	7805714	1938614	8818622	5149378	6082945	7358953	4051924	4206006	2429557	1858990	1307398	3206238	867393	1838053	1684215	6592807	3068291	6183753	2492010	1982978	2956007	3323484	1527231	7083095	1953241	4245490	1083963	11197780	12215740	11154550
547	Q01518	Adenylyl cyclase-associated protein 1	CAP1	52 kDa	6	0.999984	49984720	23325670	14000990	16199200	34421630	12633160	27515810	28818510	23183500	24822580	20860150	27414040	26965980	27095320	22147220	27288030	30282360	31918440	32522550	22314420	12895940	10724200	25430280	17076240	21047880	20153300	17918460	13400810	20008400	14848130	57877700	11151870	7253292	17809310	9654924	11952170	16195130	17693480	23614230	15696650	8055733	6238630	12493960
548	P02771	Alpha-fetoprotein	AFP	69 kDa	9	0.999984	72446640	33623270	32117310	24537140	10109700	23962270	40846790	15029770	16652880	31454070	9086606	33811330	28666460	8423837	34381060	47500240	27713800	25899960	25905960	35862320	31920230	37189530	41315380	24548560	76897960	117079100	23363880	8317931	53644550	15050030	36040110	53040020	11867580	22384280	13279770	34148820	28515970	53055340	37506840	10759480	68025.5	36760.6	0
549	O43149	Zinc finger ZZ-type and EF-hand domain-containing protein 1	ZZEF1	331 kDa	35	0.999984	19232290	7945430	4548048	11465760	16618400	8535812	17170680	12283010	11715050	12187350	10507750	13223400	13125080	9178373	16180590	21570860	11240580	16774970	14249500	7643843	5020418	5357168	10245920	6246574	6796076	8499144	7385365	3888642	7756692	4849091	7841974	3871180	2777533	8390375	3378432	4883484	6315093	10180810	10526730	5212416	2457648	3670501	6409881
550	Q13445	Transmembrane emp24 domain-containing protein 1	TMED1	25 kDa	3	0.999984	12436590	17237910	6949991	7657787	23395120	11867300	23449950	20711830	18102220	16157000	15064000	10299020	18901940	11532250	15684420	19096900	10615440	23142480	20642400	15005270	6489682	8100648	9524460	9576933	7693765	12571340	6409198	6293262	8592947	8104464	6377708	5411657	3434703	9410326	5031344	17941910	7842577	12024870	11457560	8995588	3056996	2354308	5105658
551	Q9UL25	Ras-related protein Rab-21	RAB21	24 kDa	8	0.999984	41215340	32336760	18352520	31231760	43505540	27235980	50815980	42029640	47782500	36633870	29781990	38049420	40084130	34132820	34268190	45671280	32430840	46159880	43600270	31568070	13656440	14772890	24938980	18339710	17531260	23800490	14046580	13046310	18730330	10875050	26207100	10831440	4553999	22863880	11289490	31714820	16618330	23332530	20127200	15539050	9660236	5326435	12061590
552	P62333	26S proteasome regulatory subunit 10B	PSMC6	44 kDa	7	0.999984	13566110	4969230	4779992	4565263	9303146	6834996	8099821	7130881	6736857	7305763	5818117	5956492	8756083	5633196	6777254	5603610	5915523	6900750	6517531	5868164	5210900	2456374	4931617	4048171	5191045	6786792	4426976	3463955	4625592	4335747	11074430	3150668	4878430	2974676	3377805	6025506	4897794	6462158	5500688	3504955	4027719	4549091	5911679
553	P13671	Complement component C6	C6	105 kDa	11	0.999984	18576560	9997091	5055043	8874930	11195420	7869566	7602053	9810133	14924510	7562468	9122212	7026913	7940354	6457499	10598850	15913160	19251740	9621494	8106814	14394320	3568749	4007366	2960620	2632704	8482102	3351925	4060724	3360194	8735437	2115745	12683320	2145484	2093154	5272937	2118941	4838747	5465158	6629070	6353832	5074127	13747180	7546244	10832850
554	Q9NS86	LanC-like protein 2	LANCL2	51 kDa	5	0.999984	4215174	5291252	5258760	5911569	6132522	4771518	6370611	5938847	6614711	5318084	4342784	5005821	6560767	3543016	5254380	6028027	5019415	6126600	6021432	5075598	3778995	3567190	3249029	3776797	4121552	4832105	3134664	2674692	3808214	2505015	3374417	2458727	2274148	2894532	2843468	3484064	3184430	3887669	3297582	3390430	2148667	2326004	3414073
555	Q9Y6A9	Signal peptidase complex subunit 1	SPCS1	18 kDa	2	0.999983	4870386	2373846	1630239	2330304	4659791	2948656	4992642	3207347	3229234	2796469	3713005	2499998	4269789	2144545	3457275	5057947	3161042	3916859	4730123	2927870	1580906	1998181	2432127	1422191	1254142	1904780	1486425	1540288	2487625	1466842	2061801	847688	500385	2212625	1274586	2399682	2520753	2179979	3183256	1175956	562268	507045	2187613
556	P00751	Complement factor B	CFB	86 kDa	17	0.999983	199841600	132963000	64770190	115140200	130803700	92368160	132530400	107436700	152266000	126607900	119570300	114659500	106665900	73207950	139822900	122475200	176185300	153524300	125134700	104597400	66994670	48132020	49705990	51951900	61220210	50495400	86027640	43211340	88704590	40294970	138302800	44715570	29244480	58342370	53340370	91503100	69771950	58620270	97817920	105454800	120892800	171677900	157358400
557	P05156	Complement factor I	CFI	66 kDa	6	0.999983	13546540	5937022	4241469	5396550	5393808	4203315	4121883	4354597	4949480	4191402	3994521	2809400	3421811	4542917	4634254	4900451	8698503	5274755	4102680	3854775	3376970	2681985	1860881	1656408	3929221	2260699	2173023	2079486	5423631	1122811	5256953	2611799	1311216	3140231	1671005	2569842	3295034	4175986	4526377	2791380	6732384	10094440	9947884
558	O15533	Tapasin	TAPBP	48 kDa	3	0.999983	6993485	5079228	3935711	2715527	9243248	7736840	6800704	6958543	5243182	4379213	5974465	4216942	8218842	2843109	8278708	6036976	4832020	1226952	9785584	4506339	3058271	3489726	3916373	3018228	3487662	2769549	3747873	3282915	4134206	3263423	4190182	1897172	742797	4157453	2849003	7103133	5320917	3771137	4798522	3212020	1775002	831713	6606698
559	P19367	Hexokinase-1	HK1	102 kDa	23	0.999983	266105900	86865260	51259800	120771800	232763900	164253700	209381400	175336600	169026200	128820300	177309700	129010300	123182100	184229000	195379600	264293100	174364100	299476800	205104200	137232500	145625500	109810000	216901600	129531500	160498900	148101000	149451200	105315300	189478200	191894700	174900900	104492700	53167360	181610500	124891500	232075400	186437600	173125600	263703500	142809000	51798180	77777650	123417600
560	P09105	Hemoglobin subunit theta-1	HBQ1	16 kDa	3	0.999983	22013840	36907480	37667130	46508100	38615190	48648390	39204260	33552020	25435170	31565020	25823350	28673070	49819640	42441570	34718060	28571750	36120680	52308310	34230700	37456470	34558440	16606940	17022070	31907160	40530800	27110490	40541800	21092440	43874860	31193170	49438260	37671720	38610440	15206730	31140060	44508620	20563430	57889390	28980050	27309850	17434030	22836310	27526720
561	Q9H9B4	Sideroflexin-1	SFXN1	36 kDa	9	0.999983	22929600	14371120	7242644	10088040	21513460	13717100	18372940	19831630	19923980	23492500	15945800	13438440	21615650	15407700	19329260	22494810	16605480	24380500	22541560	14066910	10560470	9706400	32230880	13770190	12045390	14404770	10268780	12734600	14820250	20563320	20984980	6623948	4716934	11468510	9269062	27849390	14983440	13921460	16546010	14013770	4275573	6333237	11893960
562	Q16204	Coiled-coil domain-containing protein 6	CCDC6	53 kDa	11	0.999983	11554470	12906410	6394627	10474600	9294049	6893858	10537450	6494651	10825250	8347794	4999059	8553468	9883857	16230250	10210420	6996596	8291825	23036990	8309378	10601230	4234266	5361063	10217850	8229895	9937175	9356578	6424367	9582560	5334383	5587434	13159900	4688360	6637169	5508545	4237321	4537384	7499049	6817533	6106869	4707616	656586	162641	659203
563	O95831	Apoptosis-inducing factor 1, mitochondrial	AIFM1	67 kDa	11	0.999983	33343500	11429900	6677957	10764020	21957200	10465940	18288780	19053930	16468510	13817640	9977791	14077410	15756930	16489150	17620430	20677020	17201740	22527230	20830420	12766040	8653114	7279940	19410670	9830630	12822710	13890290	8361040	6946292	10955580	10861970	20610080	4011398	2880004	10343410	5152777	17742620	9001664	13129280	17328180	9721747	1624109	1125281	4366202
564	P10644	cAMP-dependent protein kinase type I-alpha regulatory subunit	PRKAR1A	43 kDa	12	0.999983	61358020	49181740	23838130	23355470	57374000	30627410	64980390	58803410	64975820	35125680	45384850	46328400	56103330	45660800	46574280	60365710	37032210	70610740	57825740	41409840	12854710	25098170	37484650	35962950	26016190	55716590	17568180	18217350	23699600	14645580	37737010	13694150	11615560	25964850	12644330	28204250	18841620	50369320	23659640	23762060	9690086	12678990	11748030
565	P31930	Cytochrome b-c1 complex subunit 1, mitochondrial	UQCRC1	53 kDa	8	0.999983	9962094	3368013	3150436	3272191	5995855	5363341	7524633	6205170	6777849	7388244	3853975	4226263	7589760	5098079	8302411	7083795	7574284	8177213	9091835	4561390	2082513	2157520	6430464	1854275	3338988	4612837	1769872	2258129	2496183	2259635	14236940	783678	475203	2768612	1177967	5418934	1935056	2903365	3539124	1618100	421357	213439	475096
566	Q9Y2V2	Calcium-regulated heat-stable protein 1	CARHSP1	16 kDa	3	0.999983	25910800	22402280	16201350	27333280	23812520	25873270	18340510	18355830	21987920	18787830	13649460	19363950	21907840	22580970	24876740	14533680	22024930	23679470	18206630	25495900	13022290	9386190	13488200	18967620	14623550	15418890	11932940	12589820	14002860	12079050	23100820	13592590	13863390	13677460	12637070	13751830	12950220	22671400	15172380	14796530	13060770	11951300	15792890
567	Q9P2W9	Syntaxin-18	STX18	39 kDa	8	0.999983	10382370	8422274	5366298	4125124	10370970	5520418	8308785	5452847	9506052	7493658	5395502	8742538	7105154	5077477	9809670	9366795	6879779	12862290	8016346	5456913	3383302	6079887	7088821	7448763	6783887	6813589	4303577	3773821	6175584	4947432	4438672	4651673	2889074	5574609	3377056	8105327	5226652	7903380	6650927	3595268	783610	1258429	2002576
568	Q7Z6P3	Ras-related protein Rab-44	RAB44	111 kDa	4	0.999982	274920	72543.4	433545	100767	1789343	167379	122593	345583	50984.9	461707	207447	249943	417062	165704	364503	158532	227370	246155	217809	425966	110153	105709	233389	58627.2	176528	230252	326008	56597.4	161224	73038.1	255321	67506.4	70759.7	116890	134644	332253	192481	60403.6	251284	105238	491207	178697	46328.1
569	Q9BZF1	Oxysterol-binding protein-related protein 8	OSBPL8	101 kDa	10	0.999982	12387080	8423726	4998478	4694150	10384600	6406293	10637080	8214260	9353085	9329629	7088346	6813342	8695152	6979317	9901931	10123010	6161524	9070378	8350251	5937452	4004217	3751747	6107351	5647185	5426973	5896284	4699467	3155428	5955936	5001849	12630160	3828838	2440626	4898101	3452492	8060793	4149317	7259179	6259921	4516141	972663	2433241	4513970
570	O15269	Serine palmitoyltransferase 1	SPTLC1	53 kDa	7	0.999982	7202170	3559537	1822375	2285389	5953543	2864875	4307449	3817873	6109323	3111037	2844171	4196048	4178334	3844381	6356888	6177978	3506337	5183749	5709800	2937669	2463829	3112595	4409087	3753230	3507119	3655853	3420890	1779313	3129984	2690438	3636094	1883776	643132	3724241	1602481	6028537	3314396	3501236	3497651	3231905	591612	1099745	1250578
571	P11216	Glycogen phosphorylase, brain form	PYGB	97 kDa	17	0.999982	7591910	2112787	1541930	3062929	4804427	2794188	3884622	2876385	3357900	3353048	3345212	2556104	2533589	2863079	4878479	7332467	3893170	4099060	3797325	2518327	1611234	1716314	3499069	1740353	2474435	2217260	2167702	1269308	3148579	2462880	16986580	1791563	1324210	2476791	1508395	2007227	2007831	2604934	4001272	1932264	1369585	2126131	3396530
572	O14791	Apolipoprotein L1	APOL1	44 kDa	7	0.999982	18093520	11014350	5014402	10532180	11014420	7741191	13601070	14376020	16013570	9493306	8184928	7849873	9276341	6853211	6923989	8094380	16335980	10963460	10986610	9314982	5565087	4902787	3587996	3361035	6487695	3733457	3874961	5146620	9429854	4305416	3531454	4154715	4598349	6304265	3309799	7415632	6580303	10010340	6640048	9686204	13294060	43107320	38558330
573	Q9Y3Q8	TSC22 domain family protein 4	TSC22D4	41 kDa	7	0.999982	2961351	3206932	3707802	3411835	3615449	5713638	3176706	4188632	3537015	3278244	3774596	3909525	6099343	4302679	4266340	3518589	3084998	5650398	2902211	4315823	2581553	2142826	2812163	3688406	4332045	3373046	2302822	3395497	2602276	2760463	4914445	3114430	2804971	3106896	2557993	3147176	2160602	3080845	3431597	2049277	1068584	1536770	1707799
574	Q6UWP2	Dehydrogenase/reductase SDR family member 11	DHRS11	28 kDa	6	0.999982	6612416	4060144	4594468	5321320	6002857	6135445	4151500	4122457	4322652	6479864	3931733	4140693	6155891	8050427	6111302	4354014	6103993	6229492	6130052	4822231	4324769	2658238	3922359	4477959	4495931	4330433	3154105	4147555	3389868	3843550	8583640	2564959	3327369	3095843	3111686	2755031	3304537	3664518	3121884	3551160	3115508	2514348	2847539
575	Q08380	Galectin-3-binding protein	LGALS3BP	65 kDa	8	0.999981	14889520	8107357	2623606	4918747	5691548	7830015	5673648	6048434	6107056	4201571	5782930	6290727	4306593	6931215	12386450	4217558	8800293	7133818	5581450	7490154	1909785	2207626	4029156	3867319	6698393	9069034	5072768	2825148	5095672	4366777	13050760	3716166	3263989	2476171	2330266	1560976	4067449	2712073	3790231	6442216	2460483	3391205	2180441
576	P11597	Cholesteryl ester transfer protein	CETP	55 kDa	10	0.999981	6712780	2115408	1796710	3041809	1665018	1850742	1844484	2244899	1652595	2752476	2216649	3135924	1444297	2226985	3569015	3371613	3226877	3168645	2895635	1274773	1227063	1236013	2003803	1173847	1634368	1899515	1396221	894058	2198304	950416	555656	981568	864777	1338845	776324	1511928	1243068	3685536	2723526	1035128	474702	994576	1761258
577	P61204	ADP-ribosylation factor 3	ARF3	21 kDa	6	0.999981	335857	95108	0	3544.75	0	0	200972	8537.63	4212.44	0	0	5601.09	0	236528	27062.5	110429	451140	237565	0	460558	0	0	0	0	0	11166.2	6005.73	0	0	0	813622	0	0	0	0	13820.7	0	0	0	0	4852.68	5102.09	19836.6
577.1	P61204	ADP-ribosylation factor 3	ARF3	21 kDa	6	0.999981	335857	95108	0	3544.75	0	0	200972	8537.63	4212.44	0	0	5601.09	0	236528	27062.5	110429	451140	237565	0	460558	0	0	0	0	0	11166.2	6005.73	0	0	0	813622	0	0	0	0	13820.7	0	0	0	0	4852.68	5102.09	19836.6
577.2	P84077	ADP-ribosylation factor 1	ARF1	21 kDa	6	0.999981	335857	95108	0	3544.75	0	0	200972	8537.63	4212.44	0	0	5601.09	0	236528	27062.5	110429	451140	237565	0	460558	0	0	0	0	0	11166.2	6005.73	0	0	0	813622	0	0	0	0	13820.7	0	0	0	0	4852.68	5102.09	19836.6
578	P16083	Ribosyldihydronicotinamide dehydrogenase [quinone]	NQO2	26 kDa	7	0.999981	1332782	3005064	465680	435892	985808	539545	591196	649884	2860820	3841951	548933	984461	3278521	614030	588648	3128970	429177	1096963	686035	3359113	1515173	781333	476982	417730	399680	983704	2432250	524729	4764540	560967	2134661	1375970	4483440	2818970	893756	1207133	356930	5040462	3255378	1691210	810521	4906072	4661828
579	Q13813	Spectrin alpha chain, non-erythrocytic 1	SPTAN1	285 kDa	67	0.999981	62372060	38526170	25390610	20559910	36427190	16633310	33236300	31215270	24010440	38319750	25076600	30365060	28765720	16368210	39836550	38814420	25111230	49469210	35066030	26630530	9777261	13018000	28794690	12877140	21546840	25804470	19068120	11968240	20078670	16014100	21081830	9888828	6336137	19397130	7827694	18707390	13285420	15412480	35479060	14168860	2580532	1716617	11682590
580	P01599	Immunoglobulin kappa variable 1-17	IGKV1-17	13 kDa	3	0.999981	4581643	396724	281902	356659	2148223	1391013	1023385	1179709	1495307	365498	528810	1154189	581848	813567	236130	732210	2567010	1283706	556146	1006459	95764.7	494017	596044	682150	1161700	452373	85821.2	236718	602275	287790	1258826	374101	100498	140352	156560	446983	174512	802595	596972	1192229	106653	171518	933989
581	Q15477	Helicase SKI2W	SKIV2L	138 kDa	17	0.99998	10832960	4921713	2551785	3443988	6562900	3297220	5350402	4272504	5339938	4856476	4728207	3760750	5062525	4885817	4167054	4533465	3639045	7010291	6567138	4169846	1446076	2351981	3101695	2049403	2596827	3336148	1885889	1331745	2058143	1154563	5388161	1114718	878507	2273519	1353334	1725989	1624747	4000477	2993808	2317566	384221	1028004	1361413
582	Q9Y2Z0	Protein SGT1 homolog	SUGT1	41 kDa	10	0.99998	6557008	7455079	6565256	10793330	10044920	11437300	12660790	6998363	13190830	8181541	6927958	7845513	9303095	4954014	9494859	8635726	10910990	11976240	9309982	8855930	3689099	5190407	8159034	7911280	6789766	8150993	3926258	5250118	7483602	3303025	8485102	5630419	4357950	6514204	4159823	4774925	4011174	8670061	6355535	4106299	2019030	1577038	2497011
583	O14617	AP-3 complex subunit delta-1	AP3D1	130 kDa	20	0.99998	20006840	12910270	9599852	11727340	15987430	7761020	14694810	12176840	13275520	17172580	10089750	12585620	13223630	7292019	13156740	14264340	13375410	17178940	13978530	6811323	3035406	3776963	9890805	10814020	5635899	6941031	4873724	2759541	7541895	15358000	17614360	3636421	23437160	5533471	2229811	4057341	4022517	6211926	8768580	11587870	4176697	13985500	3072269
584	Q8N9U0	Tandem C2 domains nuclear protein	TC2N	55 kDa	5	0.99998	9053454	1416187	423299	3305786	6080681	3309087	5603801	5060152	2337990	740246	2497285	2252221	2632461	2842020	5339996	4878393	1348190	3914512	3607605	1545817	1754133	1430562	4295175	1952175	2742677	526564	3549289	635194	1852322	1703175	1593502	1018156	726641	1622596	1334475	1207876	3304860	2118095	4023069	1745184	150580	762321	1606918
585	P00747	Plasminogen	PLG	91 kDa	8	0.999979	122513900	55607320	18836450	45693650	49722310	35649540	37378780	33078550	52557300	36528680	37487490	26696310	35897380	42177850	49904000	48661210	86329290	56661460	33637740	55099850	16622430	16328470	20189350	15616060	22502790	18533730	20093310	11929480	26702140	12463520	146166000	16885050	15067000	18612860	12491750	15887130	19225380	44537760	27377160	30640120	48473080	42332660	37644560
586	Q9NV96	Cell cycle control protein 50A	TMEM30A	41 kDa	6	0.999979	12516440	11844540	5472093	8250179	14472590	12596900	21628900	15332410	17837180	13790990	14133430	12784720	14987570	11559430	18030910	16964510	9882750	20885060	17953910	16049980	8886426	8133730	15889560	9508254	9230804	13167140	9008684	6656019	10708550	11654370	15148130	6775460	5945867	10356980	7424993	18675230	10977160	10350820	13555700	9344832	3353681	3930878	6296503
587	Q9UI26	Importin-11	IPO11	113 kDa	13	0.999979	6028371	5541363	4483159	8021593	6963947	4990252	7215174	6448769	6589420	6876207	4169768	6491770	5668990	4806490	9543469	6904228	6900378	7086603	7518382	5635751	3018450	4362402	6132125	4234610	4932234	5869176	4048655	2890762	4438160	2557976	4936693	3514582	3034990	4295481	3384703	4101905	3526034	7448174	4914828	4197384	1590087	1218841	2110963
588	O43493	Trans-Golgi network integral membrane protein 2	TGOLN2	46 kDa	5	0.999979	1832278	1128411	1039703	2659097	3463651	3008025	2776671	3498128	1707285	2794283	1934663	1974618	2360451	602421	4427419	3376437	4125767	3994763	3065876	2328976	2440396	1235618	4004802	2821664	3341145	2653008	3855812	1699839	3364668	3663315	975048	1647106	1074048	2310562	1633123	4860477	3289489	1794654	3464659	2425080	144891	713714	1851665
589	P22303	Acetylcholinesterase	ACHE	68 kDa	8	0.999979	23335810	16509810	3977025	7244171	19206180	7092651	26271250	10579080	15996900	9740755	8384482	10784140	17380020	16490100	9080791	13818400	10986740	21959780	10468640	11563020	2342684	6757274	5665263	6255373	3607736	8490908	3677807	3708715	6509943	3647750	17909880	2858330	3511334	5926328	3523871	13163400	4976235	6333619	5401198	3788680	4859148	3383038	3752258
590	Q96PP8	Guanylate-binding protein 5	GBP5	67 kDa	6	0.999979	1533660	366638	179566	355578	417382	143399	194637	144523	438816	208485	615354	260012	852646	889772	601387	710477	472816	249066	451283	409629	281946	68140.7	383824	406726	284232	290730	386476	126935	574561	354513	630456	291262	242725	424547	292587	428766	190283	337132	545168	526154	87125.1	250178	235961
591	P60953	Cell division control protein 42 homolog	CDC42	21 kDa	3	0.999979	93824710	47497690	16162180	26368700	40288470	21472400	44243430	36671940	41626280	28531940	24203580	25258560	30073780	67281870	32829980	36973870	32556640	43312700	34557690	34525980	10754090	12220580	21551140	20909330	22592550	29272560	14811920	11541820	18080850	11599960	52559840	12803830	9434793	17483280	10300150	24897450	13400040	23642480	17584040	19531810	9114253	9532275	11965410
592	P22830	Ferrochelatase, mitochondrial	FECH	48 kDa	12	0.999979	13285040	10717060	3683449	6758639	4724481	4978339	22732240	22257650	18065030	20027320	11328030	7240577	12113900	29238030	44675240	16684000	14289370	10384820	15097660	6961057	2158804	6724679	32823490	4599864	7440393	26454910	5333159	6376839	1746892	3132737	70870390	4028550	829720	7166343	1854192	9686608	2140703	9190010	3141069	4557680	389006	325099	596554
593	Q6RW13	Type-1 angiotensin II receptor-associated protein	AGTRAP	17 kDa	3	0.999979	5499070	2648540	1088599	2160573	3514917	1916974	1723060	4452407	2204177	3495643	2533928	2859002	3645480	2971601	4641006	4027962	2835008	3193779	3705707	3322408	760015	1650263	2528403	1774938	1440082	1598663	1743101	977949	2143473	1766182	4920286	600855	521621	1057678	1121396	3428384	1266338	1200598	3018477	1939382	540859	749207	1502669
594	P43304	Glycerol-3-phosphate dehydrogenase, mitochondrial	GPD2	81 kDa	22	0.999978	77711580	21641530	10912860	36438710	86366460	50664840	83615720	69031520	26512750	38901320	48599540	34622550	50948610	54799270	62692760	91688550	69906370	102299200	77406300	45337140	34373060	29949750	58731460	33271060	44613470	35943330	30606500	28358420	49214750	56208390	36230150	20464960	11228430	44287610	28323380	91519270	56876190	36800890	64294760	38203800	21053980	19074120	26564880
595	P25705	ATP synthase subunit alpha, mitochondrial	ATP5F1A	60 kDa	17	0.999978	80548220	35990040	24797080	24364470	42205090	24980390	30841480	41638350	39322770	39779470	25840710	31039670	33356570	42849630	46022790	46868160	40841490	39817220	46208870	26750000	19467450	19255590	48473610	21869890	29046050	25922350	21647550	16201000	27840640	26466770	194032400	9952058	8438537	29430120	13196730	30338540	24330700	32482300	42118150	25474180	11250960	5298513	17825080
596	A2RRP1	Neuroblastoma-amplified sequence	NBAS	269 kDa	40	0.999978	57153260	35900100	17673660	10894290	44115950	17039960	36661640	25215110	40056770	27466850	26412450	29601780	30288480	34135070	31967750	31311490	22902820	41522390	28533100	18907400	9256634	19262000	17921290	17865180	21385440	24228420	10615640	9439290	14981880	11673190	19726310	12072250	8608660	15134060	6638699	20938390	12037580	27193280	21928080	13814850	3596599	3860374	5210242
597	P15144	Aminopeptidase N	ANPEP	110 kDa	18	0.999977	10987910	5014815	4383937	3631693	4328484	2871078	3710596	7341997	3792638	14775290	7463564	6645044	9228554	3419332	6539171	5502718	5834833	11685530	8475288	8764701	1708508	1937790	3920026	2932371	2240216	2770756	3655267	2928027	4267211	1954807	10691470	1061289	775374	3227238	1584044	10097470	2637151	2882468	4022265	3084145	1419408	2223372	2402252
598	P08913	Alpha-2A adrenergic receptor	ADRA2A	51 kDa	2	0.999977	304188	43999.5	34370.5	286644	441932	360930	459110	437092	307388	313922	319051	285627	177456	44038.5	682794	998349	505269	571097	547549	185371	141362	119412	322696	121386	268393	310648	688102	192714	374276	403606	38379.1	330346	134109	345140	317491	225956	363563	185716	754127	251260	161151	337692	657374
599	Q02413	Desmoglein-1	DSG1	114 kDa	16	0.999977	6608040	1681940	1111925	2227750	1020723	1475662	1037906	1796353	2392983	1068707	1111667	1579982	6451014	13587580	9478506	3063945	9679038	1549103	837226	12049220	3072495	821910	2280834	559577	1229359	8168822	1423974	1276171	1708391	1803703	7420275	1042772	2502025	19543820	3464183	7103375	1282030	745176	860044	1591370	415195	1446554	1350429
600	P56537	Eukaryotic translation initiation factor 6	EIF6	27 kDa	3	0.999977	8101679	5133330	6375859	7588743	5133617	10833590	7621894	8193587	6425665	9060653	5220309	6011154	7344472	7044804	8327517	6401729	10120540	8321668	10496620	9489335	4321537	4454554	6605922	4928965	6474459	6156438	4398898	6090918	6680656	4489400	7606411	4573842	3600815	6766562	5166407	5740570	3949689	5385677	4865053	4182708	2832441	2758175	2401147
601	Q96GD0	Pyridoxal phosphate phosphatase	PDXP	32 kDa	9	0.999977	20676130	20185870	13137640	16378640	22793970	18889180	23231050	17917180	23223250	17544910	15910210	15418230	21778520	17150880	22667440	20997880	17526870	21787490	21303650	20877830	11864000	11770080	15449460	15441470	13266660	18376050	14542490	11937770	15143540	12654330	19241260	10352100	10167750	12888950	12275750	13348380	11691720	17988060	15307900	16881580	9595921	11291630	10177950
602	P33176	Kinesin-1 heavy chain	KIF5B	110 kDa	23	0.999977	19728650	9731188	6259962	9759532	14739760	9438295	14738580	13697900	12337920	10421140	9054726	10975600	10507520	6952899	14336810	15092410	11336940	16100740	14264150	11854860	4361253	5031836	9701424	6904524	7518828	8540218	7440891	3856032	8174493	7154141	6656596	4560153	2636638	6970197	3786446	6823366	6428389	8026668	10032060	7360973	2501953	1822549	5107878
603	A0FGR8	Extended synaptotagmin-2	ESYT2	102 kDa	18	0.999977	46780870	22144960	17485790	22938360	54686330	24941450	47291570	35870550	40811910	33072850	30778430	30534400	37336820	28545200	40789780	45003120	31156280	44082680	38120960	29482960	19610220	18799020	30571940	23293370	23702180	28731630	22723260	18044580	21328040	28350790	16422390	13462750	8631375	26034790	13167100	34881210	24140500	26096000	34746130	22349880	7365024	11615090	14606780
604	Q9NWV4	CXXC motif containing zinc binding protein	CZIB	18 kDa	3	0.999977	2992868	1674380	2876028	2623747	2596744	2603233	3083160	1942607	1895386	1763580	2286388	2242290	1740559	1063907	1810103	1915284	2843449	3536468	1902944	2446397	1205401	967794	1365197	1720788	2181373	1837200	1943091	1475563	1858100	1244966	3063773	1409206	981620	1327796	1574910	1404222	892534	1796485	1576979	1421111	1657849	1483485	1606658
605	Q6PJW8	Consortin	CNST	80 kDa	9	0.999977	7888079	2284498	1414551	5556802	10520850	7943921	13438940	9817730	5372801	3470118	7254351	5562546	4276953	3139283	10913350	14858910	7961559	13047170	11094700	3824195	4073701	3777013	6378828	3370854	6168746	5820909	5045578	2573973	5198865	6488200	1892412	3207481	1658932	6708138	3055395	5929914	5612600	5502627	8404676	7955792	172031	2965496	4724185
606	Q9BY43	Charged multivesicular body protein 4a	CHMP4A	25 kDa	8	0.999976	29058490	22784360	17236090	14175550	25304670	14915030	21185920	16642120	43957460	22198660	15787740	22386620	22616280	12864410	22670800	18875090	16662650	26251620	24702490	34148110	5868235	6070535	7645337	9180247	9436068	10477580	7227987	5083708	7829998	5902632	7040172	4930404	6380292	7766143	4546460	7370290	5189318	13925970	8684838	6729457	7126577	2627307	4218238
607	Q53GQ0	Very-long-chain 3-oxoacyl-CoA reductase	HSD17B12	34 kDa	8	0.999976	34625330	25274010	13504930	15074570	40973860	23194450	39701060	33971190	31549190	31838570	25421290	21430430	42348610	31132890	30949970	48092980	22830590	46494620	34645290	32220730	16407070	16704140	20996980	21658080	18086310	20643190	16191170	11610940	18030610	16486470	16074520	12908960	6758847	22815080	9790839	33242940	17474320	16018690	21902860	16034000	7117232	8249400	11862420
608	P01602	Immunoglobulin kappa variable 1-5	IGKV1-5	13 kDa	2	0.999976	1354965	155102	189066	547533	303824	97631.9	1394790	257689	322402	38950.8	205872	136458	285864	36688.2	4315.93	706399	2034505	1199526	173539	546343	0	10497.4	0	0	154452	16489.6	0	9687.17	30126.3	0	0	6374.22	0	169346	46630.5	69646.4	29583.8	83674.5	50263.6	10255.9	19729.5	0	867236
609	Q6PCE3	Glucose 1,6-bisphosphate synthase	PGM2L1	70 kDa	19	0.999976	21492680	16698470	10219380	17339500	19885750	15827450	18086670	13872060	21798280	18083790	17199320	16239840	20667730	21105990	23059790	23369630	14682470	15977590	18343640	15133930	9708936	10559630	14896660	11994270	9977583	15002880	8509732	8342352	11532690	7572322	12217670	8834787	8024668	12193170	8056228	10710680	12744740	23579920	16471530	12027290	9690437	15701940	16077680
610	Q9BWM7	Sideroflexin-3	SFXN3	36 kDa	7	0.999976	11110440	3574945	2200081	5767527	12114400	9686916	10860740	9648110	6303497	5354604	7351968	5889012	6797068	5970347	7092644	13380640	9052927	12997710	14664750	6556684	6584777	3472653	11352850	5034626	5684473	6972646	5895455	6770077	9405203	9843689	5631934	4259539	1476065	7648872	5989893	13758080	11506670	7679561	10151820	7359301	2737761	3252366	7213827
611	Q99627	COP9 signalosome complex subunit 8	COPS8	23 kDa	4	0.999976	8850146	4451429	6094845	6808668	7666141	7549990	7217900	4718099	6416528	3672138	4604938	4827550	5802060	8349554	6130664	7684597	6469790	6079500	6519435	4113568	6753699	3480011	6427175	5694330	6254185	6193708	4982046	5605813	5318744	3740736	6314192	5395792	3762291	3935075	4285927	5274952	5022204	6003872	5021201	4506710	4666437	3418461	3615627
612	P23526	Adenosylhomocysteinase	AHCY	48 kDa	14	0.999976	70220540	44057040	55958330	69472370	62317020	66262540	80255050	71503010	72187870	61457200	59372760	61073780	57574300	56322620	64824970	69543500	71303880	76556690	73957680	49467200	46453450	35501850	45705890	40177590	46299820	53188030	44416850	40198420	46071480	31232170	76587880	34520600	26541470	37167040	38726300	40426810	38704790	62777340	54000770	43474410	33692820	30783730	44792770
613	P14923	Junction plakoglobin	JUP	82 kDa	13	0.999976	746598	428847	182527	955680	380430	769522	370063	1547770	665026	155397	268640	324081	859332	1601767	286959	452578	259081	336075	275690	1715937	416107	96357.3	1441354	142732	734663	8033113	2312054	1055205	824807	1266156	2327514	285292	749865	22429870	209193	285274	471882	257187	81798.4	175982	122528	298887	864801
614	Q99943	1-acyl-sn-glycerol-3-phosphate acyltransferase alpha	AGPAT1	32 kDa	2	0.999976	10389250	1723624	210256	417025	5163697	2727955	4291338	3638075	3812113	624788	2760114	2042049	3329956	3112598	4545132	3588930	3038678	5161378	5216430	3879452	1767348	2096913	3026800	2392560	2495742	2700479	1972198	291082	2625937	2027539	2866416	554919	521812	2409360	493729	2964712	2538687	2498338	2974915	2227953	1143711	1144708	1368377
615	O75116	Rho-associated protein kinase 2	ROCK2	161 kDa	44	0.999976	82696680	43974830	15568450	42522540	85847420	43292970	106499500	71065890	63617550	47607170	59826110	44870990	57176920	34262770	62686080	90831840	58571500	79876160	68676360	36846940	22627060	24146750	39014500	25653060	27773720	28541940	26232770	12290160	32329980	26159630	16718030	13535970	8524452	34187280	13352810	26631930	26246060	33525140	43697120	28383120	15281580	16783910	31363510
616	P04899	Guanine nucleotide-binding protein G(i) subunit alpha-2	GNAI2	40 kDa	11	0.999976	49326030	24217800	12466370	19080810	43488820	16126990	39636950	29415930	33917970	23359470	24545680	33707550	37085960	16550620	27767410	39556650	24144660	41666430	40679760	27730210	8736828	16278670	22160670	12701630	16164180	18419160	13868140	9388221	18610040	9627792	28106280	8180894	4358945	15323150	7933862	20505600	14050310	16647200	20738930	13072920	5731174	6043170	11199570
617	O95373	Importin-7	IPO7	120 kDa	18	0.999975	36044340	24300800	18187510	21621110	34151040	18208870	28064220	15400990	29809770	16000310	21164650	15128580	24991910	22633100	25733490	22720340	22519470	29457400	14702420	18316950	8286137	14418780	15220060	11832540	12040660	22691020	13155220	11324720	20269730	11525020	25609350	12280950	9093023	13417280	11539670	10000470	10927880	15630230	11650120	11194240	9101773	12545030	9108891
618	Q9Y230	RuvB-like 2	RUVBL2	51 kDa	21	0.999975	183852300	129809900	85336380	93134790	128284300	91209900	161637400	131979200	178720100	100713100	105027100	123353200	121400600	124621900	103540000	112263500	100178700	129924300	135985800	95032130	34152910	44054090	54741300	41914980	55130890	82871750	44896320	35828710	51361540	38714180	227871900	46227290	30590400	60883840	36999660	49156910	41291840	86911530	53709140	56468870	27833830	8983921	16677290
619	P06744	Glucose-6-phosphate isomerase	GPI	63 kDa	10	0.999975	59211180	31906530	37257500	39442500	34832110	26353560	35300780	32764120	37380260	39092120	29550600	32023860	38088750	32696340	44469350	39251940	36187170	41512720	42859650	31764720	20091920	22442280	29558780	13943970	15027480	13564810	27355590	21322510	26719680	9244547	110029100	11542290	8409143	18149970	10832640	13995180	19016370	30990840	31957860	21275900	7480719	5653382	12862780
620	Q9NZW5	MAGUK p55 subfamily member 6	MPP6	61 kDa	15	0.999975	20347600	25823260	5655350	8729656	18505980	8313275	16444730	14514080	20241730	12144010	16159070	11227320	17944130	10213230	10771830	14106760	8873926	18915190	19372480	12275020	3844977	7892687	7316118	7651904	4327539	11195960	4191756	3027322	9015353	3099645	6444211	4051212	2450061	7062609	1369259	7722506	5342401	9023187	5872005	5298100	5050910	2515406	3280357
621	Q16610	Extracellular matrix protein 1	ECM1	61 kDa	11	0.999975	110152400	32220120	25134290	107271200	123458800	105696600	145950200	82000580	38983500	42651830	41820790	62246790	72130430	93086430	77258050	68166270	113973200	137753300	55619780	95162540	63574330	41599600	122161700	138357500	109575400	121617800	108561500	58639840	50385080	26868130	116933700	35171330	50876160	57717530	44019080	36028040	108730700	46014600	59394800	42445430	33281910	40051980	36436710
622	P50990	T-complex protein 1 subunit theta	CCT8	60 kDa	23	0.999975	198809100	131770900	106527300	134872600	144390100	109254100	123867500	93831090	168464400	131605000	92233070	115446500	143574300	127367000	176346000	133384900	144631600	129706200	146414700	113205000	78443760	60410800	124129800	100831700	72703940	118636900	96306780	60806080	89643040	64564990	214162200	79777650	54273960	56327320	88291530	84306650	74567820	137119500	119290700	72027630	65016070	57870710	66640110
623	P29622	Kallistatin	SERPINA4	49 kDa	15	0.999975	14773100	7118639	3592826	5837703	9125398	6509328	8973728	4368844	6993063	5058174	6498559	5099349	4550120	5701224	7333377	9450646	9024712	7072596	8901504	6668805	4599364	3973900	4825812	3635659	5628583	4198513	5360486	2918517	6626159	2822677	6733685	3669607	2987730	4301423	2660782	4290174	4182006	8660623	5259338	4762803	5861982	21493600	14188840
624	Q6ICL3	Transport and Golgi organization protein 2 homolog	TANGO2	31 kDa	8	0.999974	18629850	12138780	11524030	15126140	15907240	14930200	14644890	14041860	16476870	10779650	13074430	11980820	14861440	8091439	14085190	12315960	13813980	14748440	12672600	11813660	9344853	5212691	9433126	9085069	8871062	9649890	6575933	10730060	10761500	6622101	20267930	8638305	4937105	8270931	9825019	10454350	10870170	13124100	12468660	7506669	8622566	4798986	6462506
625	Q7KZF4	Staphylococcal nuclease domain-containing protein 1	SND1	102 kDa	19	0.999974	72890570	47276510	28422700	34750550	52832700	27907300	49011290	47165090	57983410	48483830	47442020	52041250	43796460	36417190	61160280	48976810	39505990	61022040	71080720	29505370	18493060	25325460	43158140	23108860	28664640	33812110	20917250	17253430	23857840	13652300	73237210	11432840	8318735	24254930	11879710	23840270	22651790	45990160	29056000	18417200	2240193	2487535	7097310
626	Q96M27	Protein PRRC1	PRRC1	47 kDa	5	0.999974	2641698	1886504	1384020	1764940	3299031	2393288	4170817	3045899	2789995	1646509	1179101	1524699	3142431	3051737	1329517	3689787	2292471	3752381	2602724	2250145	808490	889230	932458	431816	954542	542502	167710	158650	218846	87095.5	3612508	333436	135550	541629	324306	1040104	518853	1180599	1270510	412829	121911	103178	514954
627	Q9UDX3	SEC14-like protein 4	SEC14L4	47 kDa	6	0.999974	14289720	12873370	10751840	14239630	16765160	15121870	18457540	13840060	17939640	12676050	12945800	13969110	17464720	14263520	14654440	17667190	15379820	16538630	16050910	12773540	9548144	7681543	8079108	6886097	8174753	10393100	8190259	6788164	10714830	5542142	14591560	6845367	4460740	9809778	6769869	7661017	8299185	11563480	10861340	8684647	7709857	8213583	8724951
628	P48960	Adhesion G protein-coupled receptor E5	ADGRE5	92 kDa	5	0.999974	2871825	878755	1002813	740616	1513858	959841	1881576	2237951	1028532	2545084	1519293	1491901	2285635	912066	1433543	1256609	1575833	1527863	2817952	1478711	374143	527589	1137913	518699	470206	144334	552470	442189	1438832	891421	1521360	113668	320359	761494	625218	2230259	859043	912933	703300	558447	94786.6	126605	486807
629	P08185	Corticosteroid-binding globulin	SERPINA6	45 kDa	3	0.999974	8229859	5050987	4197370	6840792	7162472	3889086	4226620	5901705	6990998	4486675	4242824	4539023	4799855	2705192	5561251	4879936	7368170	4313464	6660493	4794557	3101450	2526239	2669452	1391129	4292553	3074796	2356313	1779828	4267656	1097784	6393083	1689473	606241	3005919	1939651	1608876	2821760	4539357	4110264	2375601	5615429	3999002	12642080
630	P42226	Signal transducer and activator of transcription 6	STAT6	94 kDa	2	0.999974	241722	233483	50456.1	238349	381377	154631	253850	185972	284439	301878	190375	196126	345204	128869	291492	407554	221498	469845	319460	355878	161378	166402	320878	151796	190540	241496	224436	165128	266203	101809	106304	81891.8	58953.1	201570	99004.8	146288	166132	189739	219931	117035	80869.6	8888.14	148214
631	Q15435	Protein phosphatase 1 regulatory subunit 7	PPP1R7	42 kDa	11	0.999974	17925430	11179330	14681180	13820500	17376850	14818700	17328970	14771850	17234220	12107970	12829480	11160170	15985730	15622370	13629500	16761830	16149460	16968010	18825910	12846030	10371270	7075089	9737120	9011494	12637150	10733910	8577497	11182530	9399824	7068086	19681940	8748587	6338593	8795694	11323980	10701340	7044185	9719250	14146010	8260938	9500115	6383221	9227865
632	O14818	Proteasome subunit alpha type-7	PSMA7	28 kDa	6	0.999974	14829070	6848848	8658911	7318094	8509611	10692770	10090000	10350610	10955770	8441354	7877243	7043103	10214530	8868978	11106480	11138600	10050700	10149720	8998235	8389261	6607024	4561165	7704306	7299790	7731210	7245969	7001014	8028246	6385387	7247934	12007770	6277645	5280138	6657970	5889186	8550567	6696937	8087087	8036950	7152084	9047303	7293853	8046795
633	P01732	T-cell surface glycoprotein CD8 alpha chain	CD8A	26 kDa	1	0.999973	1146080	170970	112902	0	143830	56936.3	28395	169624	126817	98388.4	309545	265812	259495	115561	118158	411140	358943	538488	250573	374174	173838	34609.6	57444.3	55645.3	55904.2	0	0	20669.7	125535	51255.3	40472.6	25796.9	14041.5	144512	0	0	90968.4	165570	90387.4	24994.8	0	0	104657
634	P01704	Immunoglobulin lambda variable 2-14	IGLV2-14	13 kDa	1	0.999973	636623	507703	785908	493377	2550595	1552605	995318	384935	1294786	708195	431362	301171	312073	576458	538438	347697	1596652	1138416	250464	131004	329988	330065	357850	170378	134618	257109	1962.23	272982	281883	148918	888590	64885.1	0	1080341	96373.3	134289	271448	1388367	557193	78697.1	196168	117445	1052117
635	Q9P1Z2	Calcium-binding and coiled-coil domain-containing protein 1	CALCOCO1	77 kDa	10	0.999973	10766590	8098469	1692741	4790037	7245873	4356893	8976664	3459736	8288904	5259534	3672178	5852111	5674651	4182502	9525077	7252185	4031710	8507789	4886471	4948850	1814230	2395365	5415580	4642321	2920678	5506132	2950868	2410908	2716878	2361010	5144066	1526188	1616894	4209975	1875469	3670828	4460760	5691880	3943730	2280416	221035	294895	642966
636	Q13098	COP9 signalosome complex subunit 1	GPS1	56 kDa	7	0.999973	17191770	15022020	13673480	15437200	15802950	13925970	18426600	12905700	18564670	15708870	14409060	13934290	18040300	10405640	19356980	18303860	15198490	18020540	18617270	15874230	10562990	9539227	15235800	12559840	12250160	16132410	13735250	8992695	14400380	11190500	14239470	10118460	11395420	11195630	11773370	10529260	10095560	14883800	13463430	13543520	8865610	9684130	10006740
637	P08133	Annexin A6	ANXA6	76 kDa	23	0.999973	119519100	77953600	51290930	35136790	56444950	35989890	57949550	64557970	64720350	80180180	52203660	78812570	73718440	33669370	51347950	63749980	45884540	73770340	67650980	52067190	18392380	29267870	36104310	33004150	35665510	26999600	25236000	26330190	41432630	28527710	78045060	13562540	12127330	37159290	18677470	43126730	25555850	38043070	45934540	29698660	11721660	4493276	32514300
638	Q5JTV8	Torsin-1A-interacting protein 1	TOR1AIP1	66 kDa	9	0.999972	18106520	9260283	11033790	5826734	12476770	10325970	12791590	14475260	9081928	17345210	9095869	14062010	16202870	6554489	12704380	8879189	8294038	14984870	14850740	12459280	3670727	4762814	8380220	8094637	6014910	6094691	6580556	7188881	9996849	7165658	11379280	2584184	2019973	6496605	5829479	15295130	5847595	7137986	10709810	6768494	1407914	1840400	8690065
639	P49589	Cysteine--tRNA ligase, cytoplasmic	CARS1	85 kDa	21	0.999972	8091936	5491105	3320697	4495215	5674458	3596050	7499996	4744510	5331636	7194780	6101815	4995241	6208782	5607808	5400682	7767814	5936076	7069793	5192413	5033117	2238544	2366466	3793037	3311929	3184395	4119801	3956307	2710903	3658785	2696438	7247695	1816777	2256441	3779091	2921127	3490554	2668151	3722949	3641991	3261059	3309465	3521484	3992583
640	P50579	Methionine aminopeptidase 2	METAP2	53 kDa	4	0.999972	197976	392913	267936	144776	182928	126856	352724	234905	307666	312484	267691	165725	145082	0	379436	194862	161600	160610	285868	167451	69935.2	109024	497110	368737	234429	475721	131299	120700	95936.4	169912	123296	71369.3	136169	75662.1	101671	242496	146841	244665	250716	240363	77922.8	245918	185782
641	O60610	Protein diaphanous homolog 1	DIAPH1	141 kDa	30	0.999972	92444760	72124970	54495310	68527220	89137090	66704600	112623500	86249900	111873000	82571570	77709370	90656490	77428570	48603650	97226120	94630850	70629810	117996700	105897400	72096780	32165090	43154730	53646610	47259640	52631270	60219020	41522300	34133790	53339730	31529550	40351330	27460010	23887230	60952400	30316430	40801250	39845560	72520420	65631090	39535720	16292280	12874690	30699990
642	Q96BJ3	Axin interactor, dorsalization-associated protein	AIDA	35 kDa	7	0.999972	3893936	3900500	2200431	2209612	5431294	3275703	6795733	2802736	5864602	3234652	1981644	3096054	3597278	2616035	3796566	2555450	5008119	4395538	4453624	2238841	1912349	2603673	3227497	2210981	2496525	2699213	1970172	1337762	2047318	1906165	2579872	1880199	1430037	1508482	1639128	2093858	1578037	2374010	1778436	1179309	903316	1157540	2095403
643	P01718	Immunoglobulin lambda variable 3-27	IGLV3-27	12 kDa	2	0.999971	522451	236611	162853	156796	471008	564352	423134	973208	186426	245918	205272	65844.9	63756.1	83628.8	276924	155449	504186	502412	264274	456375	205971	58503.1	179755	225744	371781	480411	52218.4	38128.9	188704	254571	93442.1	171640	141293	258788	193704	364790	190300	286712	59046.8	157301	167095	204302	676658
644	Q8IY22	C-Maf-inducing protein	CMIP	86 kDa	2	0.99997	4519018	891134	643144	1327672	2639787	1568898	2959326	3022032	1381143	1243451	1929777	1585263	1045238	1076988	3338647	3513486	1860681	3094242	2816631	1021076	1111576	971057	1789834	728016	1504893	1325662	1320674	559188	1215588	1578349	2632062	566046	431102	1573328	490940	884547	1284534	1220138	2023234	1423772	152527	521137	1157741
645	P16070	CD44 antigen	CD44	82 kDa	5	0.99997	23842500	31621980	9413860	9367720	28922040	10964220	33126640	27662360	30607910	14902240	19070330	23893600	25151160	30748160	14073100	24279410	15395650	36374160	35677110	14835420	19549630	9582234	21591600	12663600	10585160	15893470	14301240	6493752	19724120	12332000	3344194	6083266	10002660	12319900	11548240	18368830	14983820	23286260	18294300	15783820	4402909	2440061	4705414
646	Q9NTJ4	Alpha-mannosidase 2C1	MAN2C1	116 kDa	6	0.99997	3109828	1568662	322185	819096	1608125	406250	1953588	1593540	1743970	1368543	1803224	1838709	1427308	1773356	1773681	2250041	1463166	2070350	1719018	1661130	1032765	940968	698258	560705	918357	942620	1250228	490915	811598	1108230	3490435	904061	659259	952953	478514	624734	942026	1812137	665379	954136	665677	1981670	1028878
647	Q9HC07	Transmembrane protein 165	TMEM165	35 kDa	2	0.99997	4336614	2086001	1219996	2000563	4415801	3100752	1312618	4416242	3722360	3330337	2629552	2138692	3605954	2197582	4283636	4676382	2296043	3321350	3904536	2579651	2182973	1872876	3121685	2277946	2590502	2792879	2716717	1761329	2850839	3000436	2885083	1445779	1031437	2484145	1352876	3510020	3006394	2133757	3234329	1761637	632934	737040	1705307
648	P52209	6-phosphogluconate dehydrogenase, decarboxylating	PGD	53 kDa	9	0.99997	80950290	65290120	62366440	76853560	88193770	71269440	97050890	74480350	89047290	77371120	68135290	75528750	84782200	35526070	93048210	87828210	70094060	86336880	79496270	72157920	47497110	42609560	54758310	54704710	56240310	67236890	64665520	38213830	61999540	43051270	49397570	42105390	37675400	51714190	44920820	51039310	43265410	75163840	64795220	53965680	39363980	32429130	38856250
649	Q9Y4L1	Hypoxia up-regulated protein 1	HYOU1	111 kDa	23	0.999969	48934300	30528230	17760650	18408830	42604130	18975780	36099670	42149240	38994680	21608790	19892650	27069920	34136490	25376030	31097420	43304240	26342130	42624440	36699010	27647030	11520760	14831710	19955920	15187180	18196680	22947120	12931770	10213930	14206320	13114650	29099010	7344730	5553240	15379730	8703376	30975090	13303280	21709770	20684670	13663240	3171579	3491240	9156008
650	P02655	Apolipoprotein C-II	APOC2	11 kDa	6	0.999969	539787200	201078100	76296310	125369600	222068500	130487600	145602800	153707900	199928500	200970400	115888700	176703400	192071700	120418000	200831900	125511500	324503900	168284300	128086700	193251700	55100390	59517000	67699280	77010840	168749100	138216600	107888000	57164620	98161450	57121830	35966820	74146060	44325790	65853410	38861070	75565830	127630100	144954300	63217180	104431000	41733090	126393500	95373310
651	P08519	Apolipoprotein(a)	LPA	501 kDa	14	0.999969	11217280	63184220	13711350	40530450	6933407	59172640	10537830	29889340	20239440	410743000	23401960	537938	27339010	21341320	21341320	6931588	177329200	11858570	26459940	20820770	7152382	74482150	4787991	7819139	11841540	14746530	370168	20106260	32453530	4907974	1510572	7965135	14835210	1121125	6944621	3765291	8365190	20800590	17173600	32706400	18960810	8951252	8926627
652	P0DMV8	Heat shock 70 kDa protein 1A	HSPA1A	70 kDa	21	0.999969	98033500	55482300	48749500	56779730	61024250	43022500	65088280	62391440	81240370	56501930	51512500	46928150	77763310	62380410	42911110	58014740	61998450	69078830	65436160	122177800	18440460	19889770	31634580	23625530	27457570	29900370	26336090	25989350	30076390	20636080	101358500	22030710	10420730	26176840	15706770	37888330	23883820	45236200	33305230	20783220	28678020	17381170	32380460
652.1	P0DMV8	Heat shock 70 kDa protein 1A	HSPA1A	70 kDa	21	0.999969	98033500	55482300	48749500	56779730	61024250	43022500	65088280	62391440	81240370	56501930	51512500	46928150	77763310	62380410	42911110	58014740	61998450	69078830	65436160	122177800	18440460	19889770	31634580	23625530	27457570	29900370	26336090	25989350	30076390	20636080	101358500	22030710	10420730	26176840	15706770	37888330	23883820	45236200	33305230	20783220	28678020	17381170	32380460
652.2	P0DMV9	Heat shock 70 kDa protein 1B	HSPA1B	70 kDa	21	0.999969	98033500	55482300	48749500	56779730	61024250	43022500	65088280	62391440	81240370	56501930	51512500	46928150	77763310	62380410	42911110	58014740	61998450	69078830	65436160	122177800	18440460	19889770	31634580	23625530	27457570	29900370	26336090	25989350	30076390	20636080	101358500	22030710	10420730	26176840	15706770	37888330	23883820	45236200	33305230	20783220	28678020	17381170	32380460
653	P42345	Serine/threonine-protein kinase mTOR	MTOR	289 kDa	37	0.999969	15182480	9532610	3284148	6408832	13147600	6395975	14741570	6339972	10818260	7568806	7517482	9057888	9722228	8558278	15717740	11650360	8784663	11006160	7670738	6526547	2558979	5236307	7070585	5402740	4806263	8996289	3534837	2905390	4988291	2489043	12448860	3066556	2074098	6474004	2090658	4888736	2905412	7388196	6510658	2652830	1469227	2447060	2492795
654	Q8TCT9	Minor histocompatibility antigen H13	HM13	41 kDa	4	0.999968	4118123	2637791	3176409	2720349	5443240	4558911	5813130	5035467	5791813	8104037	4013791	3484741	4127874	2116600	2214822	6016780	2994926	2582621	4215280	3700173	2034105	2420752	2865998	1771576	2218261	1216640	2145451	1559704	2404878	990878	5117932	1979937	572050	3063524	1327297	3044535	3725055	3448669	5085304	2164199	816945	868271	3207587
655	Q5JSH3	WD repeat-containing protein 44	WDR44	101 kDa	21	0.999968	27158220	15805790	7707817	14035960	24414540	14528790	27130290	21282190	17145080	13334790	14783360	14607550	14588320	10385810	22066590	27722470	18234560	23999770	26037300	10257200	5812626	7624330	14624480	9236806	12232540	12332950	8828881	4657811	9840998	9320885	15572590	4696939	3726147	10295560	4111004	6953296	7128697	11505540	11704510	9131421	2592972	2876887	6642629
656	Q96G23	Ceramide synthase 2	CERS2	45 kDa	6	0.999968	9509684	2425943	1022268	4137539	9630784	2581487	4501221	3704100	6008165	2307950	5783495	2120261	5036711	5518061	8328578	13639310	7004659	10413550	3425814	3962394	3158086	1858800	5771284	3575479	3885463	4280096	5560787	2521295	5977155	6015122	4320460	2811971	1062825	5341298	2395715	5467505	5582780	4643004	6724110	4558401	1472701	1047829	2302071
657	P10301	Ras-related protein R-Ras	RRAS	23 kDa	2	0.999968	5681116	1184860	290273	984118	1494150	1439704	2549987	2128691	816425	927967	1793356	1442131	851236	973513	1962527	1563207	1379885	2542805	1670016	799144	767325	806693	2453547	896204	1972926	1176603	843875	1159223	1647368	988323	2106159	1113722	257568	1212714	367626	1685225	1999546	1286877	2051335	1293478	234587	255261	739570
658	Q7KZI7	Serine/threonine-protein kinase MARK2	MARK2	88 kDa	8	0.999968	958294	1017729	696934	751851	967384	637376	779851	569718	733969	971813	661685	747241	866132	734050	887946	956913	705509	1030083	928435	870096	251929	508470	859359	673164	843038	829736	541568	306883	712126	380210	724203	240768	163722	676504	279121	615286	402273	782695	714156	525284	227187	213195	386741
659	O43665	Regulator of G-protein signaling 10	RGS10	21 kDa	8	0.999967	6932120	4600440	6078125	7679182	6421687	9951850	5363153	7001829	6370541	6242536	4419284	6380411	5465356	5839768	6288600	6149311	11446560	9766392	7015819	7087895	5001739	3654497	5543827	5826510	7274331	6052247	4918844	4555459	5742417	4188885	9164990	5197415	3986560	4808416	4755530	5658723	5039443	7326303	6810493	3385056	1884864	1848064	3625307
660	Q8TC12	Retinol dehydrogenase 11	RDH11	35 kDa	6	0.999967	40120990	15494780	8095873	21853710	52798310	28458390	39194880	34677950	32473950	20183430	29702770	22183610	28357360	31921630	40362580	56372790	30591340	51255860	40959960	26161410	20548780	15510460	31976880	18156070	27023420	25353200	16775890	12471640	25697940	23540220	23640740	12111130	6892125	26205970	10816420	24744430	25271290	22647190	31541980	21309030	11423000	15696170	17739520
661	Q9UDW1	Cytochrome b-c1 complex subunit 9	UQCR10	7 kDa	1	0.999967	4644626	3423765	1031406	784597	4748986	12629.7	4090935	4465096	2260866	5088533	2550290	2430312	2339009	5288725	4638133	2309119	2862161	4652956	2457445	2256258	1786671	2283952	4677814	2268497	2788215	2892721	2381032	1789834	2941771	3455590	3853907	952112	1079207	2415558	1359411	3745845	2147721	1360937	2914467	2369130	849698	1063461	1611002
662	Q9H4G4	Golgi-associated plant pathogenesis-related protein 1	GLIPR2	17 kDa	3	0.999967	76997820	82664370	22081740	37598420	83370680	32657990	115817700	63214480	67661600	37644970	30546200	65833960	90079230	43151460	40394460	59584610	38922600	78053120	56099320	56427470	11073950	28942840	26424110	24747960	28013120	38335110	18957620	14080600	27152620	13348910	21106780	11111790	10753290	20836890	11939860	42594450	20101160	27121150	22479990	30326850	15211020	12193790	21022150
663	P40925	Malate dehydrogenase, cytoplasmic	MDH1	36 kDa	7	0.999967	129478600	84765070	88118850	96187900	94549110	91638730	87631420	82862830	94083430	67633970	86221110	76143490	82361140	98465850	98158430	83672940	69442100	90031670	45996570	78706810	56601030	48378860	56799490	52895790	60039440	65924230	60380690	44480390	59002860	50846460	114008200	53948260	48752020	57014370	56767390	45468990	53871200	85145180	64663530	59949460	45210580	47430820	62243850
664	Q969X1	Protein lifeguard 3	TMBIM1	35 kDa	3	0.999966	35430440	35562320	13199030	28825440	66590080	35944350	57541050	54314080	80105390	42876880	29693960	42161870	59253060	37331530	41910700	39753270	23295770	62647890	49144230	45737820	17821850	24532610	31661900	18154150	26422570	40109620	17364820	16277650	25103730	10393860	28577650	9113363	1621337	20284090	9891554	31363340	19010840	25267600	36922510	18180300	13889320	7718802	20203790
665	Q9Y639	Neuroplastin	NPTN	44 kDa	2	0.999966	13587190	7719725	2319830	4191894	10138320	3205516	7301617	7442215	7492597	6019872	7207874	5396023	8243687	12059080	7269963	6510250	4186457	11364790	8934795	5852785	3025112	4309015	4780947	4669819	3955951	4438993	2649785	2706749	3571446	2525374	4615836	2404685	1429965	4190974	2294715	6743762	3568145	4522244	3742050	4921664	2286845	1924845	2004626
666	P11021	Endoplasmic reticulum chaperone BiP	HSPA5	72 kDa	24	0.999966	166070300	84756420	66657820	48468290	116512300	66864380	104883300	117094300	107572200	71521310	55804450	81943070	80713410	64681920	89753830	96486390	73976110	114249800	127765600	61036310	27805020	34305640	48000820	37039900	61693620	65147980	34662990	25227660	38685460	32915450	73575640	17570010	14971020	33359580	17328730	76769480	30513620	53249960	52175750	32381630	8129954	6096980	23539880
667	P36969	Phospholipid hydroperoxide glutathione peroxidase	GPX4	22 kDa	6	0.999966	10284860	20456470	5030145	7046042	8472590	4828541	14733030	7058516	10709130	4824286	9690076	4695593	13580630	7063485	7138088	11784390	10314230	11884510	7787874	6877996	3719721	5601359	6673471	5714008	6496826	10089250	4112259	4662119	8841560	2844817	6316820	5281704	2851948	4161271	4155919	5505576	4896826	6348261	7363213	5287877	7990967	5094978	2147874
668	Q9NZC3	Glycerophosphodiester phosphodiesterase 1	GDE1	38 kDa	4	0.999966	13789860	10807460	4693500	4501933	12760880	6565026	4596628	12973610	12132450	11669530	9963778	8942077	10691750	9475821	9905607	8913973	7739653	12140060	14364960	8299075	4022129	5929296	5107110	4738148	4805835	6061397	3261614	2900609	1667110	4007573	2768625	3014224	2538556	5060463	2536230	9234555	4201815	6444374	5190919	5031338	1709686	1752725	2028721
669	O43491	Band 4.1-like protein 2	EPB41L2	113 kDa	22	0.999965	23424760	21663860	7353663	10490550	21866790	10493110	15517040	12637490	28195950	11534690	8938828	13828460	19803090	12731270	17255230	16715420	10080480	22551390	13579580	15221250	2941555	6431862	7361167	6249133	5985725	5514130	3481647	3439333	5746605	2998074	5191512	3114085	1559239	6738152	2563718	7606044	4893327	7399138	8865629	6432794	2828680	511597	1801797
670	Q5JSL3	Dedicator of cytokinesis protein 11	DOCK11	238 kDa	13	0.999965	5296588	2640036	1732859	2399695	5243188	3346685	4978486	5032863	4005681	3522436	3589809	3319596	4171710	1928888	5020208	6500829	3861001	6508349	5212903	2766577	1357298	1350623	2568838	1577379	2125076	1968998	2539189	1210916	2605403	1916445	2937698	847461	560911	1924648	830157	1906740	2091964	2552923	3300339	1697207	389391	657470	2423331
671	Q9H400	Lck-interacting transmembrane adapter 1	LIME1	31 kDa	2	0.999965	13184	126013	52058.4	43714	143925	37995.1	40442.7	112205	181363	147284	91012.9	99298.7	134268	24895.9	112610	166545	15660.7	209275	144210	59164.2	11289.6	4946.61	26735.5	10589.7	20206.7	31674.9	5943.9	12115.4	144138	36173.7	0	0	0	18408.4	19490	0	25279.7	89893.6	46697.8	13358.3	83486.2	480192	155581
672	P47755	F-actin-capping protein subunit alpha-2	CAPZA2	33 kDa	5	0.999965	4106862	2142610	1246007	1767655	3129458	1902382	4250242	2862397	2694212	2180982	2442865	2105840	2509348	1967790	2865800	4042197	4367880	4604493	3081552	2667770	1180489	745388	1733015	1183851	1762308	1640138	1261360	1116262	1501005	1456409	4651178	1319135	916337	2362901	1161511	2255446	1319539	1809447	2163460	1084629	686708	443398	1087961
673	P51572	B-cell receptor-associated protein 31	BCAP31	28 kDa	9	0.999965	27172090	10377460	13307400	20596380	32673950	30826010	33536150	36333960	22751020	30611870	26112680	20805620	25446820	17137660	27362680	53509420	28213420	44272140	39557600	18852470	18741370	12339470	23324930	13002520	22057430	17356640	17038260	14733380	25316200	13009060	16472740	10872010	2726425	24675980	12918180	26030100	28912640	18451120	32561960	12037180	4091196	3736537	19831350
674	Q9C0E2	Exportin-4	XPO4	130 kDa	11	0.999965	4607775	2404178	1614666	3893602	4180477	2554204	4225586	2863494	3620490	3305227	2401500	3632395	4393787	3478071	3947504	3360851	2431997	3779319	3773286	3315131	1376857	2393267	3378354	2475071	2053852	2692855	1828914	2080609	2236802	1431332	4146995	1514475	1304974	2361023	1389385	1081801	2085623	2141730	2523489	1963536	1109773	1204497	1327579
675	Q9UHJ6	Sedoheptulokinase	SHPK	51 kDa	5	0.999964	1891942	1642436	1274363	2280852	1709641	1205954	2831318	1576453	1510965	2363207	776670	2813744	1765019	811956	730848	3126569	2143575	2562792	3170649	2053261	811699	889874	2458738	2209146	1752046	3697720	423530	644522	1939791	1566296	2927986	708974	1316603	1521694	738504	921426	1546621	3594649	3441887	2074043	1242376	1786738	882556
676	P23743	Diacylglycerol kinase alpha	DGKA	83 kDa	13	0.999964	18394360	10759040	5031786	5906599	12054340	7150914	13558130	7313853	19073920	13305530	6760064	9126019	12697180	5491823	10808850	8410501	10443670	11380190	10603630	8436239	2692725	4683138	5166901	3913691	5094548	4958008	3750038	2868198	3994192	2172002	7287321	1838509	1357165	5446803	1581425	4279880	2805621	7288841	5250447	3905128	3910568	1740779	2085660
677	P09972	Fructose-bisphosphate aldolase C	ALDOC	39 kDa	8	0.999964	9628109	7971023	5566511	7793443	6523509	6500757	9205784	6868963	11729110	6128006	10875370	5943557	13184720	6715706	6560558	6781251	9315626	10718220	6617580	9308704	7044301	3540353	4683478	6473912	4739740	4698904	5436831	3804085	4407160	5840556	10536950	4833267	4237210	6106748	5364496	7415054	4787508	4472078	7642743	3949806	4997391	4368441	5152347
678	Q86T03	Type 1 phosphatidylinositol 4,5-bisphosphate 4-phosphatase	PIP4P1	29 kDa	3	0.999964	5246517	1851051	838521	2261447	3308204	2245079	5549790	3454824	3696738	3417028	3313624	2184213	3655492	4201151	4257327	5520994	3507912	4109451	2542344	2626996	1405715	1390544	2509638	1474305	1168303	2560851	1224608	1146249	1733860	1302209	4344816	765782	248684	2376000	784726	3181184	1514194	1770980	2642083	1503627	763359	495797	1279482
679	Q7Z7H5	Transmembrane emp24 domain-containing protein 4	TMED4	26 kDa	4	0.999963	14033230	7888260	1514724	4661367	12514790	3688212	7819156	6100100	8902520	4940060	5337687	3601246	10775970	11599420	7603614	7909908	6726539	13410740	8344935	8701197	2938340	3675010	4567263	4149919	4114381	6007736	3302553	3108664	5041784	4277860	9656026	1877350	1322356	3625621	2119537	7618179	4453463	3729217	4476809	3077147	1449078	848366	1218753
680	O43399	Tumor protein D54	TPD52L2	22 kDa	7	0.999963	23721030	9758225	7045477	9719623	10567300	8317913	8733529	14410090	14121690	10430300	4704082	11559330	10052630	12105120	9864213	10591380	10676200	12861050	13545880	7354608	3737669	2825759	8202129	4366442	6092229	5838203	4588484	2944505	3992417	4817162	10227780	3213526	2131738	3799561	2736670	6020507	3287233	5341486	5633864	2863262	652209	724035	1599605
681	Q16762	Thiosulfate sulfurtransferase	TST	33 kDa	5	0.999963	9646669	2872049	2522904	2663956	2987809	4683519	7420209	7271967	6828095	4319602	3850059	3675728	2851882	4463606	6058164	6190145	4609946	7231146	7094505	3465967	2304021	2492959	4600420	2813228	3242091	4519559	2136120	1260351	3009033	3605396	8747098	1756052	1588868	2715291	1028770	4836155	1684552	3959841	5931190	3806505	2094952	1673428	1934958
682	P08195	4F2 cell-surface antigen heavy chain	SLC3A2	68 kDa	11	0.999963	10427760	7887342	2340756	4044101	8428305	4537932	8374490	8500338	13640000	8329758	6548209	6660836	8595976	8206038	12525750	8428536	7843283	11162980	8580832	6866475	2929844	3963803	8624280	4615882	4837844	10135200	4146831	2747548	4952366	2860553	6661509	2274185	2545956	4213517	3439348	8220277	3818665	6241151	5054627	3417620	766946	969274	2799433
683	Q96G03	Phosphoglucomutase-2	PGM2	68 kDa	18	0.999963	29094950	18459550	16826940	19008190	21727890	19041750	26614130	19919230	19763400	18316430	20983570	24308190	20841920	21282070	22963810	27253510	20235730	21441540	24721860	16513110	12370210	12727540	13894530	10519850	11949170	11649870	13564060	7548481	13084340	9158672	34294500	7949156	6893540	13200630	8249708	9327273	11188810	18666790	18396060	13897960	11969470	11032650	15995490
684	Q99755	Phosphatidylinositol 4-phosphate 5-kinase type-1 alpha	PIP5K1A	63 kDa	9	0.999962	4157672	7254271	1557842	2725231	4807862	2295892	10700410	7741845	10085380	4358069	5031703	5119472	8805086	2719394	5631452	4592259	2900924	7350725	5153321	6885991	706968	2950061	2025285	2639028	2557092	6060279	1191240	1125150	1983599	1249975	1522922	1146129	1244612	2125764	1528527	3720444	997200	2856843	3138580	2144580	612631	269903	675019
685	Q3LXA3	Triokinase/FMN cyclase	TKFC	59 kDa	12	0.999962	13563550	10474370	9535279	13611470	13916100	7293284	13481470	10590340	11659600	11111030	9626429	11883160	13050360	14567960	14528810	13162720	9842727	8822108	11836400	10869950	7733137	8362949	10670070	7247059	7730947	8558325	8603926	6183488	9692214	6609789	13403900	6811472	6019330	6813589	6576562	6152364	6613121	11678220	9106441	8275245	6477644	7214556	8140243
686	P28482	Mitogen-activated protein kinase 1	MAPK1	41 kDa	7	0.999962	5370825	3496380	2045262	4333967	4995762	2349418	6366136	2778116	4340944	2364261	1340321	3094001	2500209	2610282	3529280	5208967	3772193	4859116	3427590	3904673	1611444	1868575	2017373	1592669	1857709	1983625	1828323	1123155	3019014	1133228	5991656	1027758	787658	2345966	1387177	1897591	1525245	2479681	1836625	1662172	5281037	3448794	4665366
687	P61201	COP9 signalosome complex subunit 2	COPS2	52 kDa	10	0.999962	10574410	8754670	9581035	11525210	10957440	8961292	12722870	9315053	11191180	8841424	8160772	8245696	11367940	8536346	8648099	9835899	9580509	11696800	9681111	9160744	7997919	4696330	9907826	8970398	8865337	9069641	7965048	7832044	7920310	7033358	10142070	8367928	6873467	7887871	9476914	7312617	8993564	8083340	7961900	7461606	7312344	6631058	8477363
688	Q9UEY8	Gamma-adducin	ADD3	79 kDa	13	0.999962	38646530	23067060	15804530	14532460	21119620	13604620	30306440	18428810	27434000	19556610	17547360	18973450	23183450	14206290	18927090	18123300	17103810	27682870	21250340	14605320	5541564	8582122	9739343	8758727	11687260	20918220	7510536	5020390	9012711	4934504	20781550	5297373	3800382	9857078	4317155	6511258	4619735	12423040	13071080	7462384	1426463	225256	1852787
689	Q9UPN3	Microtubule-actin cross-linking factor 1, isoforms 1/2/3/5	MACF1	838 kDa	98	0.999962	29709290	14767330	8274936	18141200	32642400	38098040	41855340	33087630	21626690	20546370	37754000	26156420	14681110	23258030	24507900	53723880	18907260	40475170	27499200	16745360	20870180	7125778	29477850	12703530	24115200	17996060	23400600	13821110	26615270	24035710	13739800	8408137	5492137	31840280	13089130	26714810	27294050	23121530	26890790	11347040	2992306	10519580	10090670
690	P20742	Pregnancy zone protein	PZP	164 kDa	25	0.999962	9320957	1919130	337145	1053158	8886631	6309950	5886930	9224330	1986094	27787170	360013	6209832	1027716	16212570	950935	850207	1003274	1572744	840420	6902894	7825468	433540	2082182	2058824	1868438	2775826	4481692	2903776	4122181	1607188	9112512	1034255	1458198	1757188	1514872	725981	840004	2954803	3337152	1319554	117713300	1442362	3120890
691	P49591	Serine--tRNA ligase, cytoplasmic	SARS1	59 kDa	8	0.999961	7074833	6673801	7464597	7329215	7271368	6798897	7889265	6151398	11199490	8374122	6172289	7110531	6237500	4761988	9544392	7646512	6047603	9514321	8414694	5791915	4036121	3609745	7349433	5201451	5429702	9403262	5583411	3569082	4962823	3677932	8176710	4475418	2995380	4880970	3841225	3358047	3356075	9100724	4345613	3119996	926536	688192	1556792
692	P23142	Fibulin-1	FBLN1	77 kDa	7	0.999961	11925590	9719122	7312456	10960950	10228530	13837590	9013513	8277272	11731010	11266000	10348070	8456735	9550084	10151250	14810900	14928200	15087370	12663780	9360081	11838650	4584234	5301935	6268870	6669765	5584539	6027703	8363757	3588213	7255841	3353188	41681620	5084333	3622442	5789365	3777303	3889757	6788134	11359730	8970694	6529127	2843546	3768827	7176067
693	P04632	Calpain small subunit 1	CAPNS1	28 kDa	4	0.999961	45408180	60224970	156874700	70627020	93141940	108304400	105402800	130827000	128929800	115081500	86815770	135483500	71392950	43019520	66570130	88643740	144431600	194016600	138164400	91309800	88038490	63479400	72875770	92905700	127108800	64288760	54219820	74282390	53070950	49985000	50807390	91883250	57744340	83937850	141393600	60434750	75494840	94599790	141185100	67401500	47862460	75070650	107060800
694	Q9UKE5	TRAF2 and NCK-interacting protein kinase	TNIK	155 kDa	14	0.999961	4451693	1258411	753910	1369958	2377070	1462922	2989692	2733823	1792623	925635	1393818	2114744	1020548	469664	2173703	3305474	2193431	2817082	2994853	805198	634884	760139	1406674	798245	1685410	1099942	1025879	470135	1146345	991532	493374	351822	200780	674606	456277	1243236	1049634	1532968	2223567	625959	91547.9	292280	1179172
695	P55209	Nucleosome assembly protein 1-like 1	NAP1L1	45 kDa	5	0.99996	15700370	5719902	7136294	6970641	8517332	6683311	8167602	8968803	10257280	6890415	4198416	4707311	8432887	6195483	7733537	10178870	8248585	9849289	8174708	6418924	3036966	3271958	4380651	3232377	6237034	6157270	3208034	3837153	3929238	3006503	9886538	3531745	1211157	4296358	3007576	2750304	3792001	5539313	5092316	3331693	1959184	1214457	2631444
696	O95456	Proteasome assembly chaperone 1	PSMG1	33 kDa	4	0.99996	3142632	3054831	2085444	2579249	3072326	2761548	4462406	1431618	3195898	1709705	3573011	1822943	3673283	2883981	2376177	3201925	1906016	2643616	3234748	2154894	1783780	1086020	2251104	1883137	1845888	1524403	1419318	1479196	2189226	1691489	1701575	1434680	3885236	1263258	1600936	1333748	1913002	3411446	2516447	5241030	1489550	1718773	3283676
697	P00403	Cytochrome c oxidase subunit 2	MT-CO2	26 kDa	4	0.99996	73015290	35675700	19260350	29533960	60083890	40148490	51569200	57620970	51641560	46114040	42144100	36360740	54463370	59755870	59494850	58139090	45622060	73363160	62302310	45423730	36419750	31658560	66336130	41358820	40564510	42104560	33865950	34568200	50130420	55947700	1516322	24424250	13321780	43321690	30295260	97116660	49261840	42418410	57582960	35599040	9678125	11640910	21287260
698	P48740	Mannan-binding lectin serine protease 1	MASP1	79 kDa	6	0.99996	1009945	178003	15930.1	94377.8	301627	245747	171240	230956	386184	234409	72055.6	119395	242045	403860	190625	196580	333676	208746	319519	241050	176221	137000	97458.9	42102.5	268018	176017	156479	90123.2	103579	12867.2	208240	58805.8	33712.1	77955.6	36778.1	19117.4	78590.8	83958.4	97716.1	77409.2	57849.7	160347	166522
699	P20339	Ras-related protein Rab-5A	RAB5A	24 kDa	8	0.99996	9763358	15188440	7376920	6364634	12554770	6846330	12428600	8084583	16502010	11854700	5605352	9264676	13632260	5732539	11861790	12936160	6756947	18347220	10287520	9463646	3523306	5001233	7845005	3971292	6784088	5125045	2638483	3519996	6278816	5928482	5064643	4117536	3368302	7091849	3399593	7178407	6131526	6673347	5411384	6741327	4644947	6832460	3687163
700	Q13617	Cullin-2	CUL2	87 kDa	17	0.99996	18720210	14307470	14779630	15706360	24374900	16440020	23221950	16410210	26773860	18706400	16677200	16871630	26016670	11949380	22985380	23291730	20038340	25225000	25323930	20296210	9961175	9946421	11609120	9264829	11051280	15357660	8943040	8634484	12249860	5501328	14029190	7850175	4647125	11710720	9293764	7685651	10353590	18509880	13954350	10780850	7201506	4500826	10570560
701	O00264	Membrane-associated progesterone receptor component 1	PGRMC1	22 kDa	3	0.99996	14415100	9387901	1500062	10713430	26928580	15346110	29382520	17109870	13783010	11483070	19561270	12276120	6331068	8758477	14091700	29179950	18348810	29277540	20279800	8961233	3657018	4085863	4239923	11755340	6642709	6497960	5053878	2738946	7468400	5358485	8035371	3556252	2202116	5686464	6944789	7776041	8672603	5372247	16638170	12686330	3788904	2594009	12364560
702	Q99685	Monoglyceride lipase	MGLL	33 kDa	6	0.999959	2034717	963075	420198	1570136	3973390	1694749	4038949	2727371	1075091	881770	2576303	1367001	1622216	1654646	3359412	4959217	2486920	3648900	2458266	1980357	1080280	1257901	2055016	1039366	1360265	896901	1227192	570663	1578680	1427377	3954266	1963881	110371	1947147	605897	1284124	2023631	1178439	2332718	1177677	117799	814264	1505335
703	O94919	Endonuclease domain-containing 1 protein	ENDOD1	55 kDa	9	0.999959	131346300	48462440	31917070	35800480	112566400	54684230	137851900	65778610	94579220	52167510	62097370	56249260	94472120	105396000	46545960	70143250	59122510	101985900	90929330	47693760	29626190	37776260	30117960	28171970	34469130	42503820	21617030	24570650	30874140	21854840	54036590	22138570	11664350	34155870	15161940	40189860	31138150	38013800	35619410	26388540	24668230	22726350	35113150
704	O15031	Plexin-B2	PLXNB2	205 kDa	7	0.999959	1154967	236066	102952	462033	902993	474360	1234803	833442	330383	310867	414600	244910	316924	875819	522820	1076136	428253	752156	938614	431049	237490	125135	313097	204657	411379	268734	501716	83486.8	388648	392888	742698	80621.1	63092	256085	83112.1	253121	590100	139166	753103	275624	152899	334026	537672
705	P61224	Ras-related protein Rap-1b	RAP1B	21 kDa	6	0.999958	118619900	36749050	28120270	43261800	88398420	54144860	94838570	74013890	71810010	41275710	42372050	49849350	48566410	43289830	58694010	84644350	53209990	81056920	88628260	38406060	16700820	23513250	30636180	16134220	34208040	33375950	20847670	13832220	24622500	11990310	81267500	11345880	3824955	22986310	12536490	24078740	23162560	27575540	36868390	13904520	8086891	5718929	30058200
706	P52565	Rho GDP-dissociation inhibitor 1	ARHGDIA	23 kDa	3	0.999958	12290930	6560918	9238033	7890105	9011148	9931035	11375000	11142880	10509720	10748380	8010205	8370170	9429346	8128516	8233691	8465774	12801660	10496770	9685672	7195025	4654054	4868905	6312736	3969461	6784401	6660098	3864089	5439846	5989630	2886243	13911240	4500618	2053516	4984103	4445300	6181866	5140442	6870984	5543803	3066954	2897499	2269543	5582234
707	P12111	Collagen alpha-3(VI) chain	COL6A3	344 kDa	45	0.999958	69707940	30450430	17609620	65585200	74691300	64508730	65201150	35060490	26238740	27193340	21950430	53919130	26319060	67991580	45043850	54334830	54959070	97433760	32753980	39050890	20998780	31934920	39170480	71047630	63905000	63129090	64930390	26223300	33881790	39175950	47014230	33047590	27965610	24049940	19306250	32411190	65562810	22222000	41674890	27817090	5973068	6782956	17440350
708	P50851	Lipopolysaccharide-responsive and beige-like anchor protein	LRBA	319 kDa	43	0.999958	50785530	15201410	10486220	30832750	45822570	38749650	60723150	45762630	25229150	18808060	27614960	24843380	23899950	17886750	53372770	72266220	39633200	69418240	38396190	17727660	14885380	15427980	37530980	20885560	20086070	31491490	34180070	12337140	33633350	25886260	31983800	16218460	6080521	29896920	10783870	21104060	21675830	18670500	39126170	19084260	6504741	13671740	28145130
709	Q9UL46	Proteasome activator complex subunit 2	PSME2	27 kDa	7	0.999957	17379930	11737750	13056470	12614720	11745270	12934570	15212410	14435600	17225460	11125940	14998270	11424520	13743360	9212720	12569930	14232220	12246880	12167820	13195680	13925540	9546247	7792510	10251540	9400444	9459075	11020690	11503230	8907370	9835273	9105151	12266840	10347490	9804092	9812557	10156900	10324180	9018353	12855400	12889520	11947450	15656440	13577470	23546990
710	O75923	Dysferlin	DYSF	237 kDa	29	0.999957	18547070	9017650	11162070	5375870	6219043	8262698	5923478	13395720	23827450	20059760	19091200	6967136	18579500	20871510	20436080	16227450	6770106	26628070	16398520	19981790	4422361	4313014	7198834	7457674	2405554	53460330	7290834	6963198	5709568	3618610	31010240	5279616	822306	15495430	11068660	23742840	4522880	10145940	4965406	7841914	2034440	679887	1027682
711	Q709C8	Vacuolar protein sorting-associated protein 13C	VPS13C	422 kDa	58	0.999957	65045410	24688500	15702990	27010250	46567270	22863180	41976420	28307620	42861300	33121840	34245170	33345260	30969780	28548490	44681660	45645910	31101830	42439050	38825460	28748920	12575990	15205450	25474850	20950120	16354650	23593930	17327410	9967444	19418050	13554330	32474920	10658140	7528980	17732240	9614767	14637580	12349360	22221760	22916280	15730170	6411641	8339091	12911120
712	O75347	Tubulin-specific chaperone A	TBCA	13 kDa	6	0.999957	6188942	6815213	9562349	9077432	7732034	12480090	8375437	6102190	7705245	4461308	3186515	6252949	5805871	3838110	6417028	6349745	17014480	10009880	7007351	9731914	3938399	3152225	4470114	6713966	7546774	6490103	4847005	5325897	3601360	4007771	8130248	3946953	4584290	3150315	4561360	5387102	3806024	7163990	3914542	4277564	3017655	3277247	3636250
713	P61026	Ras-related protein Rab-10	RAB10	23 kDa	10	0.999957	79145900	34147170	8909531	22012220	47169240	12606820	65703330	25784900	39319270	19414600	18203690	15600300	25452520	95089220	28279010	62967800	41510580	56837740	28853300	27807400	7045307	9058256	23628800	22434890	19772000	16404430	12046610	9731102	13227410	11000760	67810570	5709656	9575598	26975070	7851649	40260920	14965520	19083570	25580270	15853100	6817331	19222240	15204760
714	Q8NBS9	Thioredoxin domain-containing protein 5	TXNDC5	48 kDa	5	0.999957	7484087	6130395	2557945	3035056	7188116	3704604	7313171	6802683	8247544	4112543	3340858	3288825	6348142	5399970	4036143	6095568	5052063	6312029	6032384	5605733	1598856	2159399	1935743	2668910	3199166	2560109	1266628	1166647	1536429	1050867	3224061	1027386	783309	2535623	1144842	4086159	1966887	3699519	2680516	2161012	827086	853059	795432
715	Q8NFQ8	Torsin-1A-interacting protein 2	TOR1AIP2	51 kDa	5	0.999957	2461290	1688321	2188197	2083385	4346462	2475837	4800788	3897815	3326463	3020519	2437723	2626768	3323539	543716	4048464	4424061	2602256	4290216	4209989	2364110	1555192	1466966	2462702	1914057	2846561	2401843	2151263	1171931	2370590	2137945	886365	1282679	776509	1812854	1001626	2826448	1758720	2595633	2986582	1997080	648327	763574	1556143
716	Q9H0R3	Transmembrane protein 222	TMEM222	23 kDa	2	0.999957	5151640	3869795	2282222	3830869	9000943	4812832	8337196	4789269	7015565	3594495	3375410	2622975	4918763	3308753	2614694	6717926	5231388	5412958	6694114	4653017	1551211	2669449	1417629	1117177	1991503	1519362	812764	1151154	2201374	598149	4814418	891748	152070	2739382	1312412	2252271	2300093	1999105	2130402	1314398	2072629	1356352	3019919
717	P17980	26S proteasome regulatory subunit 6A	PSMC3	49 kDa	13	0.999957	21460070	10565640	10740810	11057650	14897270	13063250	13785280	12433200	17331180	11889140	10721330	11050410	15626630	14268600	10747410	14334140	10639190	11941500	16256430	10000570	8210373	6618060	10225240	7478280	11352070	12187980	8358259	7946163	7322869	6648072	22173550	6110772	5330811	5448753	6640121	11560460	9831602	10537740	9648862	6191274	11266720	7943493	11476380
718	P16930	Fumarylacetoacetase	FAH	46 kDa	8	0.999957	30948980	5673872	6230293	25879810	6275901	10999310	24755330	17099900	13618310	25038580	12899020	19531590	15590020	20236420	19538480	19523870	17710620	4757979	18155150	10692880	12003270	6006443	7003790	5340442	7540471	7719412	10286310	9216221	6013524	9022315	61396970	7899215	4149317	10356410	9146513	10787220	1778830	14410630	8630787	10522980	5594463	4509036	1254900
719	Q13093	Platelet-activating factor acetylhydrolase	PLA2G7	50 kDa	5	0.999957	1627533	242338	28101.7	160961	282518	215712	399449	133236	277283	230569	181742	356931	315327	830179	238137	260962	412831	557868	90954.5	308894	65399.4	70324.3	153997	78526.2	112252	19249.5	44868.3	100584	47579.9	0	1304373	55693.8	31317	47598	39791.9	65956.2	14307.5	205736	71061.8	124534	56714.7	294086	102760
720	Q9NP72	Ras-related protein Rab-18	RAB18	23 kDa	7	0.999956	38603110	25819350	11899620	13072160	36160440	16584280	30833490	24388930	31157200	21370020	19481580	20909290	29664050	20960710	22792570	22057170	17172000	26481150	27983610	18173420	10170550	12415850	14302570	13638750	14388400	16102580	9804878	9521647	15386740	11600010	18732840	7318319	5111283	12666170	7468761	19797630	13361920	15780300	14833920	13080470	5775220	5710082	7120038
721	P00167	Cytochrome b5	CYB5A	15 kDa	3	0.999956	2093566	1507699	1300096	1902180	1697867	1856956	2464335	1926375	2721287	1500644	1317912	1625731	1664241	1524261	1900257	1679217	2880446	1813258	2246534	1448319	804115	781731	937577	785823	1018100	1295236	712482	985697	697095	625346	4444958	346042	661038	833131	381177	1345026	455821	684693	907239	1069881	579813	319760	645340
722	Q96NA2	Rab-interacting lysosomal protein	RILP	44 kDa	13	0.999956	20590950	17799010	9978941	21097280	19331830	15598310	26113950	12733520	21050470	18282270	8072343	13817330	24406560	22368530	22093570	20513280	13800460	22939570	15809250	17547590	8601215	8907105	18722660	13297290	11416910	16569480	9530182	9992581	12578200	7791928	22310670	8199824	7949260	13817960	8591616	7650005	8084911	15895650	8855580	8607687	8144552	4361128	6038779
723	P03886	NADH-ubiquinone oxidoreductase chain 1	MT-ND1	36 kDa	1	0.999955	1057445	46638.5	4624.09	59197.2	42192	172435	1437371	127454	308980	122080	144738	239608	104038	176825	254398	221198	204474	727833	89257.8	23496	160307	210294	304776	46069.8	80511.6	292064	101525	168758	134788	162424	1519343	100177	0	573333	106921	218821	185628	86950.2	163978	151673	26518	41366.1	9912.48
724	P14770	Platelet glycoprotein IX	GP9	19 kDa	3	0.999955	82377240	19837820	11232960	35314000	75443470	43339630	70313500	51637080	29508510	26746710	51658170	27495310	36084610	23558470	68504350	80916160	47060240	80636260	55076260	19232790	28091410	20005670	72186050	33796930	33131220	37773860	43979420	18344280	50981350	61873120	43511080	27971410	15783280	41584570	23490670	38443310	46524140	26554350	52470810	37027580	11542260	23168160	38139930
725	P02790	Hemopexin	HPX	52 kDa	9	0.999954	174887900	55885570	43839230	62758180	68795900	63758170	65352010	47973690	58768300	64037330	34793470	40347740	33863310	46498960	37800540	55786380	124259600	97257720	42164370	38992960	21727410	22763810	11818470	12820410	40966710	14550340	17079410	11988660	24530270	12354940	82954220	10895820	16682710	17311080	11992040	24959610	25058320	24444660	23792710	21839200	54753200	69391260	77312950
726	P06312	Immunoglobulin kappa variable 4-1	IGKV4-1	13 kDa	3	0.999954	27777130	15887500	8264812	14306540	15390900	13547950	20613930	11913540	13107830	7983741	12122330	10754620	8376890	10722920	8863138	14391150	38367320	22140510	6917910	16146230	5329641	5102049	6466317	6790012	9645949	7810996	4802992	6606872	9918285	3800917	21761360	3365104	2514760	5207674	6438652	5573844	7136254	7893424	7526294	6752750	7271232	5346356	14269110
727	Q15084	Protein disulfide-isomerase A6	PDIA6	48 kDa	9	0.999954	66169050	26347110	15767990	17660660	34395140	17283330	28751730	32383690	27113410	19844940	19953350	21172830	29072530	31420420	27315850	32333600	24460070	31357000	34809210	22239230	9884573	11135720	15948970	11367400	16136770	18512120	10294690	7843343	12450210	10460270	86201520	8087850	4567198	11445390	8431600	19922230	13487590	17585450	21347460	12778590	4389519	6181262	9138824
728	P31943	Heterogeneous nuclear ribonucleoprotein H	HNRNPH1	49 kDa	7	0.999953	3570838	2615799	804273	2120643	2607890	1279587	3560221	1256793	2455490	1456694	2520172	1851844	4522443	4981280	2854896	1518963	2798812	3697688	3359364	2058754	1004683	1249849	1959401	1153996	2449568	1579570	1332997	1097019	1954176	1011277	3935330	581418	834277	1335567	1245275	1014767	1539595	1100264	1769985	876536	518093	240564	918690
729	P01700	Immunoglobulin lambda variable 1-47	IGLV1-47	12 kDa	2	0.999953	39892220	26428700	5900973	8062971	24912760	16378490	8322252	9005856	11330790	11766230	8239099	16592600	9927579	10308200	18435300	7458272	49753660	32955480	16910520	6382702	6942228	10385110	7934358	10746800	8647672	2437198	7884425	9608678	14254330	4386282	20639750	3551604	3642199	7458862	4811210	3188531	7170215	6951953	4754835	4920265	7324316	8784162	8110624
730	Q96C24	Synaptotagmin-like protein 4	SYTL4	76 kDa	11	0.999952	31604140	3844706	2880196	8823474	13503920	6113061	17834750	15581740	9572286	7222363	6063028	9338945	7303966	8334075	15259030	24284210	11934310	12787640	15606690	4916997	2729930	3192917	9447129	4050758	7208546	6809655	4115994	2337541	7379829	4572331	10409360	1852848	797508	4794225	1650190	4127127	3745018	6713237	11134640	3289865	531740	459185	2945869
731	P02774	Vitamin D-binding protein	GC	53 kDa	8	0.999952	147493400	90986560	42275160	62102270	73647000	32452750	37912140	38267780	46737690	52339110	42473690	45503500	35169330	40913400	60375060	65533590	59115170	48260030	55120060	38862050	28209790	26518690	30911760	21425040	75311630	36779730	32860630	24052580	61121550	26332940	69023860	23829360	18443000	37258440	24225620	45966780	39275990	36585600	45656340	38237250	58372360	73863790	96134160
732	Q16775	Hydroxyacylglutathione hydrolase, mitochondrial	HAGH	34 kDa	5	0.999952	28540810	32778260	34266530	32812680	43356000	43770540	42518710	33598690	47578850	25240320	30996520	31725860	33602710	21128760	36601590	36265850	37969330	43646590	36129730	33627550	21263810	16222570	22772640	25755760	28528060	29466680	25917400	21795770	22451030	18069720	30446350	24928720	15189380	21258690	22816330	23579090	21030990	34172870	25592120	17163650	21037550	19687860	22895730
733	P02792	Ferritin light chain	FTL	20 kDa	4	0.999952	1340525	1252780	482168	2782371	828367	1001708	1239995	1414206	828128	868043	1265808	1068544	2485804	3155805	495748	1408556	2092254	1545307	2725483	875375	1267776	326425	778369	282285	593884	143363	385566	456326	773794	399744	2525687	1076717	171472	382653	789147	746557	598706	189524	559676	349513	75899.4	203051	1478524
734	Q9NR46	Endophilin-B2	SH3GLB2	44 kDa	9	0.999952	22906920	22045380	11352140	16554190	19179760	6329198	24946760	14353240	23606140	16455970	12044550	16315080	18282970	11816480	19964200	15062050	13363910	20276700	17795000	15140030	6541088	6639457	10427420	6945064	9934066	11209820	7206560	4206182	9997168	6755486	11214060	7003990	5129037	7459681	4931162	9108811	6302832	11854850	11204030	6441679	3743374	3964199	5253532
735	Q96AG4	Leucine-rich repeat-containing protein 59	LRRC59	35 kDa	6	0.999951	39812890	15010860	8350911	13599840	29278350	16880580	25325040	30037750	24010730	19943000	16983710	20002160	20890720	20355730	31002310	28057290	21580580	28988290	30423960	16175230	9789367	9548133	16987600	10931030	11055960	15580580	12858500	8996586	11810960	13222180	23379950	6734506	4668000	17137040	7122759	26886510	10575710	16946230	19285810	12041690	3209055	5362234	7734912
736	Q9NYU2	UDP-glucose:glycoprotein glucosyltransferase 1	UGGT1	177 kDa	30	0.999951	156910200	87541030	42757000	72585180	125121800	65869600	84952070	73525810	79955830	53687850	49035680	65006360	76528200	89315100	57921440	82120590	49966780	78909200	79459100	67004970	20540890	55213640	28014600	40730210	60983060	76226390	18980510	34536250	29241630	40606530	85189130	41837230	42412030	49922850	22123260	86142010	43761460	73377660	60441180	46963150	8489668	11623300	18002560
737	P54578	Ubiquitin carboxyl-terminal hydrolase 14	USP14	56 kDa	11	0.999951	78550210	61563910	43334870	46187970	72473370	63311790	74328890	52422270	75347770	54665260	44605290	51702430	72094490	62696540	57636410	57719680	57061400	75746500	58035450	57196950	31610070	29425370	34869610	34680270	37286520	47838300	30052660	32007120	31394480	25905020	84761630	24037220	23073980	31217670	30745500	33110310	31735300	34806270	37279310	31278050	30528870	29040530	38320760
738	P22102	Trifunctional purine biosynthetic protein adenosine-3	GART	108 kDa	10	0.999951	4152727	2682444	1165085	2131977	2559066	1532441	1887308	1433345	1027254	1715251	2230697	1573560	1575126	1734045	2645355	3189802	1999505	2511096	2134429	1271715	747356	1072842	2063107	1283550	1039046	2379793	1262632	1125616	1138436	1162667	5279112	752858	587442	1086423	1086634	1283253	561809	2153664	1342413	903450	502255	924644	1075423
739	Q96T51	RUN and FYVE domain-containing protein 1	RUFY1	80 kDa	13	0.999951	19726400	10332570	9141874	15509050	19725860	10721920	24481620	20646800	18501430	16283320	13170350	17061570	18318400	13797110	24329470	20586520	19454240	20171580	18204110	12205970	6834471	6257447	10452220	8559688	8759429	15205910	5624747	6248694	11165550	6627127	8923962	3993815	3321135	9331913	4380973	9265388	8972802	9121191	13874650	8859295	1155926	3206632	4265689
740	Q9UNZ2	NSFL1 cofactor p47	NSFL1C	41 kDa	19	0.999951	21301150	30595680	23181370	31704440	39955300	29555370	29864970	21228140	33694370	21008840	20525920	21521540	55365580	39548310	30439230	26149210	34392050	51966680	20074060	42228630	16282800	14861740	20149140	24223470	22647860	29469820	24575510	20540350	18146260	17089130	33786800	19419860	27063350	18491330	18559430	16738650	16590830	17065820	18866800	23511210	21103920	8671784	8510172
741	P53621	Coatomer subunit alpha	COPA	138 kDa	28	0.999951	93070180	37993190	26407670	30962000	53829450	37152030	58453870	50476500	54778220	51959660	38801380	46058330	41209010	39150400	58231850	69147730	39021100	63223500	53278850	29294360	17018460	20686120	44682400	27707410	28630700	36502580	29096870	12737650	28431970	21600680	71442120	15174360	9818775	28272460	12290540	27449550	24081280	35499860	34338880	22420880	4498499	5956819	15280190
742	P35998	26S proteasome regulatory subunit 7	PSMC2	49 kDa	14	0.99995	36132780	27248990	19269870	22960830	38555790	23364240	35941390	26990390	38625700	29856510	25756640	25721230	37446480	21343830	36991620	31917110	29012550	32760020	34734230	20880380	17853690	16491180	24450840	20977010	24739780	29273330	23884810	16604260	20941680	19319420	27561920	15676460	16747180	15766740	13950380	22542350	20409260	28763280	23843570	18881780	22911430	21598520	21947270
743	P03915	NADH-ubiquinone oxidoreductase chain 5	MT-ND5	67 kDa	4	0.99995	7499074	2530872	1606946	2340939	6291348	3688730	5010649	4844414	3519764	4697965	4385805	3397033	3967513	5987533	5145586	5322191	4975098	7635589	5409768	4350444	2871832	2966190	5507880	2957868	2703443	2855052	2178036	2481571	3453117	3738018	6176120	1841356	625339	3336965	2276734	6663104	4598243	2720660	4338714	2752986	192440	657712	1225887
744	P08603	Complement factor H	CFH	139 kDa	19	0.99995	89162830	66297690	26711440	42736350	55679600	26068770	31104290	38423770	53275690	45408720	25736900	37399930	38603060	31151280	46617710	44203130	72830420	61566070	31387210	38424820	16531660	18356590	17623350	17312330	26714630	23106200	18289820	11848500	22635130	9426520	47217890	12038560	10238160	17613020	10500400	17339690	17807240	18680810	23163400	22240040	19507910	29575880	34151070
745	Q14980	Nuclear mitotic apparatus protein 1	NUMA1	238 kDa	50	0.99995	27694090	26185290	33353130	18037130	20426660	17158920	16309230	26540910	23631810	45564140	22594930	28887160	27744920	64112180	25984160	22981690	21679320	28503670	25481820	35988350	5355833	7499873	10051260	8590079	8328084	8201859	12857210	5848520	12873380	7398164	16836330	4373677	5545550	16187250	7949871	6939438	7869195	15105940	13893820	9262662	1218660	1871947	11707610
746	Q9HD45	Transmembrane 9 superfamily member 3	TM9SF3	68 kDa	9	0.99995	9918645	5937836	4987064	4924945	11636150	6564153	15601150	9276239	11139900	7189252	7917502	5910316	10019690	7349320	7317869	12753350	8330233	11715870	8226733	7515609	2852831	3442427	4930361	4431251	4451385	5795019	3259190	2659818	3717794	3526096	5618439	2565759	1720482	4871066	2668423	7916528	4426884	4823730	5445763	3481632	1793610	1875144	3460948
747	Q9Y394	Dehydrogenase/reductase SDR family member 7	DHRS7	38 kDa	6	0.999949	31492740	9267026	4225451	5370301	15740970	18452960	13558500	15223990	7740205	7897169	16183590	6394072	12981990	16358080	14659980	23270620	16473700	20822730	11549720	12162980	12020210	6951640	18928550	15863780	12960260	10760990	12967870	7024383	16558510	12341370	15802430	6929236	1830569	15050460	7405844	14031000	14350010	10215240	17025560	7587994	5897669	5706115	11083890
748	P08311	Cathepsin G	CTSG	29 kDa	5	0.999949	111331600	52977330	18839060	67474060	67806400	60307350	75821970	63722200	36123300	196440500	90108310	57510610	138878900	125280700	68372480	143683500	129415500	181870300	63356020	150135700	54267640	32874200	163290600	96171000	34875240	30121670	102277500	43857860	106310500	33021550	449849900	32402540	12835270	57427130	58056860	141311600	133321400	45845770	109222200	56409510	26370490	33004510	28360630
749	O75746	Calcium-binding mitochondrial carrier protein Aralar1	SLC25A12	75 kDa	13	0.999949	5814917	3592293	2091528	1923157	5516995	3362009	6032530	5753853	3595039	4375786	4237894	3922975	3839594	3212743	5251133	5772513	3742309	5826536	5589201	3694068	3077738	2539710	5405748	3028146	3111898	2777512	2308642	2802878	3488742	4882213	2292667	1241554	577650	3915285	1991103	8712133	3971052	3336232	5736531	4130322	362781	444886	2266296
750	O95810	Caveolae-associated protein 2	CAVIN2	47 kDa	9	0.999948	28892360	7972983	7045864	10270550	18218430	11242900	25607580	20882630	10927750	10282610	10228020	10727770	8582273	7776519	14458080	20101500	16004860	21298360	15779190	8497259	3525601	3642535	7589593	4564296	8040269	7200699	5619420	1935167	6680678	5807675	8739620	2369424	1313748	7115857	2163540	5337277	5188327	6585854	8233637	4390729	1330136	1030362	4376386
751	P52594	Arf-GAP domain and FG repeat-containing protein 1	AGFG1	58 kDa	7	0.999948	2319753	2121896	2036682	1850909	2175259	1483806	2794253	1571175	2477025	1750341	1004184	2008063	2438780	1171680	2414551	1270926	2616101	2824940	1729053	1412809	597192	909362	2049754	1375363	1516811	1878035	1264725	1157035	1149273	675756	4499981	949091	801449	1230543	586747	989159	917128	1333734	1209157	879591	286795	190624	480340
752	O95292	Vesicle-associated membrane protein-associated protein B/C	VAPB	27 kDa	7	0.999947	21153690	14530470	7267226	8829870	24929210	11290940	27043010	19200130	21636590	12254970	7478214	12963730	15909140	15563500	17964320	22496530	13339480	27634560	20693960	11984700	7003482	9769181	9897736	8229299	10995430	14134040	7056021	5183237	7756531	8928215	11284090	5035843	3552876	11524580	4321181	17094910	8902667	9486731	8408183	9209868	2450526	4068311	5086678
753	P49748	Very long-chain specific acyl-CoA dehydrogenase, mitochondrial	ACADVL	70 kDa	14	0.999947	25458270	10298350	11361340	9440524	15959320	12402290	11021220	19367710	13153160	13022960	11069070	12093450	14315040	7862709	18574640	12594520	17833710	21276510	15648950	11940330	7452935	4979448	10640200	10077860	14255430	11243580	8939555	13759960	14921320	8626979	15016290	7457887	7068443	10491770	5608485	12004530	9278806	10843120	14997430	10517200	1418694	2750591	3477869
754	O75396	Vesicle-trafficking protein SEC22b	SEC22B	25 kDa	5	0.999947	45419940	37140400	30741240	21382320	69016820	43646830	60043400	47671880	73007110	40919640	36458640	34877920	61117920	45191070	50371140	59222300	35748860	60853560	54606410	47029300	23623820	25938550	29555850	30265740	30854150	39270470	19951080	21841450	29848800	20347510	37619480	17000790	9415091	29479050	16496490	45929750	27270540	39584150	32160040	26054090	8690838	8056697	12533110
755	Q9NVI7	ATPase family AAA domain-containing protein 3A	ATAD3A	71 kDa	14	0.999947	22310520	9487325	6984768	11444220	24443190	14775210	22135990	22214120	16385900	21211620	13754340	13473160	18525070	22146420	20953430	21273780	20927250	25033660	23030520	15473740	10786030	10210600	27477440	10452730	12759890	16309170	8789545	10552620	14038620	12439090	16729950	6365416	3874693	13057760	8751690	28305230	13344020	14897730	19226990	10608230	2159812	3541437	9223459
756	Q07065	Cytoskeleton-associated protein 4	CKAP4	66 kDa	12	0.999947	3020807	3193962	1696857	1513057	4247471	2727503	4143763	5494109	1970510	5985863	3650763	2989768	5377552	2642884	5958271	3162785	2598698	5108349	5934467	4744265	907994	1547309	2856024	3223159	1852952	1583489	2946397	1035448	4301678	2211306	1899415	524317	983114	4608564	1330323	8896354	2010732	2092408	1010172	1873123	578804	304548	668477
757	P27708	CAD protein	CAD	243 kDa	34	0.999947	40153380	22289810	12248270	20724970	31491320	16567990	34923980	16678590	30929380	23333810	22466790	24570430	26634830	26359200	35352990	32016440	26082000	31065450	24000380	16752280	11645990	13112440	20011610	12904640	14429260	21937080	16696020	8098202	14553590	9467886	40492510	10599900	7920893	14530390	8870488	8982432	11058180	23322880	18070370	10483010	5342905	5259707	6884834
758	P01871	Immunoglobulin heavy constant mu	IGHM	49 kDa	10	0.999947	320004100	64892690	27861680	56481580	130544300	57668940	48786770	174907100	51842040	51079450	52815990	46311110	42290900	62753290	24326720	43342770	57175790	57975900	41343610	69710770	7839443	13828870	42742210	61006630	51866520	23381180	27002420	27428970	43330110	10941990	25643910	13031560	21610120	10370050	14644970	49176670	34891860	23416430	34184240	47268260	76565770	274532000	138960700
759	O15127	Secretory carrier-associated membrane protein 2	SCAMP2	37 kDa	4	0.999947	11376040	5271264	2928246	5364078	10271950	8449069	10162430	9630689	7101722	6766428	6276907	6276418	7686706	6544256	10504300	10199490	7174357	10876530	9032593	6375782	3428719	3782636	7854615	4899924	5616120	6637300	5991630	3546519	6561185	6224816	8763094	3029307	1703203	4953726	2878009	7395256	5430823	4324513	7331960	4159996	1456892	1998455	4367727
760	Q96P70	Importin-9	IPO9	116 kDa	11	0.999946	19413910	12988240	7265199	12775210	17650830	16160650	17086610	15050250	20310010	10865550	9632614	12514210	14531900	13925160	15962110	18082930	12042140	16660600	14216960	12374940	5017106	8716094	9869857	7178108	8521494	10681280	6736177	4814534	7242302	3112468	15196800	5174923	3594199	9381616	4836256	6462130	5325821	10917530	10752090	8285555	4355549	3822239	7544289
761	Q7L576	Cytoplasmic FMR1-interacting protein 1	CYFIP1	145 kDa	24	0.999946	17801120	8386185	4364879	11246160	20170920	14219290	24645870	18849030	11909260	8962434	12730250	12031690	10572450	12166170	19313610	28282050	17419200	22077300	20421080	10046170	7031335	5924467	16435350	7960536	11963370	10896010	11489080	4453126	11561150	12959060	12509930	5840954	3809285	11213160	5113231	9017017	11278170	8818883	16696290	8959856	1884380	6399558	10367850
762	P02654	Apolipoprotein C-I	APOC1	9 kDa	5	0.999946	168428200	94711720	45618010	80714030	146945500	83656310	65933350	54128930	128865900	111326000	46873000	71824440	114793800	79188840	76034390	78031870	218574100	136460200	62843960	151558400	20589570	57837800	62837130	35203320	84315070	59709690	88305390	54018800	104633200	26855270	25327460	23320830	20030000	67265620	43404910	74478960	50414970	72858970	54325590	41372800	66744240	97230710	65510930
763	P17301	Integrin alpha-2	ITGA2	129 kDa	16	0.999945	7827651	4339391	1792702	5210522	16997570	8988174	13758110	15992890	8778627	4947231	7042793	4211672	6366884	5917979	14128220	14912050	17597890	25186280	9861895	4816934	4961624	5486730	7242604	3651850	5026518	4918245	7200415	3828707	5822609	4324812	4142935	2013863	1229659	5916549	2431380	5958526	8147092	4294260	9508369	3900590	703422	5329471	5363071
764	Q9Y4G8	Rap guanine nucleotide exchange factor 2	RAPGEF2	167 kDa	15	0.999945	11614350	8471585	4728570	6047225	12285660	5270517	13339270	6997487	15342730	7431559	6137062	7559778	12216730	7016759	9341191	10883520	7258797	10631760	11336350	10329880	2186257	5071788	4860050	4536846	4903315	5297187	3705670	2577338	5008031	2323852	5574321	2535164	2139098	4458346	2545581	4793051	3369781	7903310	5206462	3417932	1506771	950724	1676477
765	P12829	Myosin light chain 4	MYL4	22 kDa	6	0.999945	8825577	9949960	12408660	5658574	10546110	4268607	10348500	8280526	15479330	8165217	5700423	6856146	9704929	4813530	7778175	6696731	5570693	10785000	10076970	6394136	2114656	2611561	4950502	3945831	6214170	4594196	2657167	2887793	3331723	2686883	4769842	2900360	2620186	3557388	3273755	4155787	3619063	4800725	2874179	2895320	819658	702181	1120917
766	Q9NRF8	CTP synthase 2	CTPS2	66 kDa	11	0.999945	4033321	3458676	2651732	2962073	5103539	2499326	5116370	2982090	4873917	3509422	3400444	3305572	4075987	2649511	5052579	3872226	3513393	4213249	4121240	3050069	1721196	1917866	2734229	2353396	3024073	3200888	2372467	1977795	2507164	1871744	5607488	2342455	1481836	1759974	1441764	1712967	1753796	4316359	2911598	2119639	2052285	2294851	2224304
767	Q27J81	Inverted formin-2	INF2	136 kDa	16	0.999944	34601230	9347264	4985225	13575470	24079350	18533250	28991030	21604850	10257950	9377723	21227810	11252310	9110631	8924256	27052270	35369100	20414660	27177550	22110700	10244690	10804890	6448012	19759820	10325980	14027390	13703510	14103870	7115943	15723300	17184390	10168270	7050244	3684808	15551800	5837338	10054810	13901540	12295890	24183580	15292040	1207979	8987246	12930470
768	O95140	Mitofusin-2	MFN2	86 kDa	11	0.999944	5516910	1602624	948899	2209816	4590944	5084110	8379208	5648282	6128410	3487290	3923544	2980895	3759800	2339017	6687055	9640401	3501471	5790993	6637701	3720550	3344044	3107114	5467348	2035399	2569740	2645125	2351981	1739117	3676132	5603518	2834478	2489338	1138846	3043710	2545308	4636336	3573175	3549690	4904618	3454555	709014	1365150	1698344
769	Q01628	Interferon-induced transmembrane protein 3	IFITM3	15 kDa	1	0.999943	11657.8	123313	0	37182.7	81315.9	7449.85	23217.4	19600.5	196721	12720.3	52606.8	15807.7	356085	17878.6	327881	154783	139920	135679	163703	259535	38086.1	63019.3	37319.8	35851.4	53757.4	0	154074	75519.6	166427	15991.6	0	81762.7	13917.1	21817.6	31146.7	237817	42175.8	80250.4	8360.06	76633.7	12479.5	14265.4	0
770	O15400	Syntaxin-7	STX7	30 kDa	5	0.999943	108283500	137769900	41023150	67683000	174090500	64145910	149475200	114983800	140688400	86227550	109926500	109463500	138377800	121713200	141599900	112905100	78812390	141545500	98955840	62739440	54452190	54235590	125442800	92409950	61671210	94696020	47898320	27720070	58630890	57181190	108975500	43014470	30643950	58689890	22356550	129217800	67900120	87983410	82187610	74795280	29628110	22210680	21177130
771	O75044	SLIT-ROBO Rho GTPase-activating protein 2	SRGAP2	121 kDa	17	0.999943	11708760	6387399	2142219	4033738	12177910	2909674	12972790	6462293	13200070	4175252	5432714	8016293	9085897	4636107	6624166	7054960	4165399	7663919	6823156	5687937	1803293	4721758	5733313	4253958	3063787	7932669	1500563	2012000	3224348	1314373	2625413	1188391	971747	4606202	1239572	4779157	2620957	5985180	3659243	3363486	1461423	662552	1373366
772	Q92930	Ras-related protein Rab-8B	RAB8B	24 kDa	8	0.999943	16861240	10735970	4449729	6649598	11972560	7056927	16109580	9527702	17410810	9419113	7970445	9448010	9448923	7077319	11059290	11660810	7439788	10464450	10777600	7370703	3762927	3913033	7882892	5149921	4973875	8149132	3782806	3501482	6785876	2420106	6003588	3392691	1852063	4638617	2847001	10209190	4415365	7831072	7226067	3785337	1139083	1302294	3168631
773	P68104	Elongation factor 1-alpha 1	EEF1A1	50 kDa	7	0.999943	97404340	58192410	49880450	57458410	70358300	38525070	80441540	65259370	99364120	87825410	64210520	79384020	63541180	59845550	124865400	90085260	58412300	75060510	61948300	56011680	29240050	38599250	58160090	47211980	53534520	75136530	63939250	28829400	44972150	27011230	121875800	33579590	33602790	38907950	32673560	50987500	32207530	73485380	39180030	27710700	10279230	8269550	20680260
773.1	P68104	Elongation factor 1-alpha 1	EEF1A1	50 kDa	7	0.999943	97404340	58192410	49880450	57458410	70358300	38525070	80441540	65259370	99364120	87825410	64210520	79384020	63541180	59845550	124865400	90085260	58412300	75060510	61948300	56011680	29240050	38599250	58160090	47211980	53534520	75136530	63939250	28829400	44972150	27011230	121875800	33579590	33602790	38907950	32673560	50987500	32207530	73485380	39180030	27710700	10279230	8269550	20680260
773.2	Q5VTE0	Putative elongation factor 1-alpha-like 3	EEF1A1P5	50 kDa	7	0.999943	97404340	58192410	49880450	57458410	70358300	38525070	80441540	65259370	99364120	87825410	64210520	79384020	63541180	59845550	124865400	90085260	58412300	75060510	61948300	56011680	29240050	38599250	58160090	47211980	53534520	75136530	63939250	28829400	44972150	27011230	121875800	33579590	33602790	38907950	32673560	50987500	32207530	73485380	39180030	27710700	10279230	8269550	20680260
774	P47756	F-actin-capping protein subunit beta	CAPZB	31 kDa	7	0.999943	21007800	11220970	10786270	13287980	17961360	13457160	19923740	19323580	17565550	20332900	16022370	15578320	19355170	17484580	15115790	20177580	17351540	22352700	23233500	14187130	6064526	5283223	12116490	6276962	8228142	12676340	6748895	5928065	11083230	5408004	25291640	5055842	2903014	9552076	6794576	7541150	6989117	11525960	13063290	6414830	4647115	2390856	9575019
775	P61970	Nuclear transport factor 2	NUTF2	14 kDa	1	0.999942	1813718	385303	376742	1216779	553402	171065	1350949	202067	423966	371551	266900	252449	439046	2502272	240755	1812961	1697725	1737842	232541	986288	166197	112866	196674	210003	207957	251379	91609.6	242347	262897	23485.4	5255089	212395	43110.7	317836	666777	245167	260560	276262	245350	57311.8	382361	7118.37	478672
776	P11172	Uridine 5'-monophosphate synthase	UMPS	52 kDa	7	0.999942	4204099	2314251	1144290	1519313	1228435	717693	3167653	681399	2141347	1563875	1776295	1032281	1535254	1861024	1592078	318483	1331998	1409489	2005617	2100466	1722797	381979	1415394	834746	1344681	1464110	1047155	1263144	294320	709084	1640151	1613477	414279	1559701	1182878	348216	1788237	1447308	1213930	403804	340394	53688.3	708474
777	P00742	Coagulation factor X	F10	55 kDa	4	0.999942	28018690	9685108	2497611	4437186	7716505	4387703	7198027	4558776	9435581	5751251	4110810	4052320	5518388	5121907	6143379	7074911	9539708	10180960	6484917	5312505	1890603	2811854	3824955	2782704	5692248	5494483	2188027	1849164	4524966	904471	7179786	1924054	1299515	2230320	1152258	2281526	2244813	5499933	3393380	2618181	5128890	3991185	3590148
778	Q9NRK6	ATP-binding cassette sub-family B member 10, mitochondrial	ABCB10	79 kDa	14	0.999942	14755270	10267110	2148294	8440863	11729160	8453337	14242210	12636790	17324180	15661740	11223080	8729867	18864330	38060070	25081830	15832420	21418240	11484500	11954550	7844859	3592703	7077133	38064330	9625255	7008651	18892870	3192724	4269339	5881161	4302897	51353930	3028495	2214635	10155110	2957929	18250140	4042623	7400300	4180220	5412079	537637	647530	1048846
779	Q00688	Peptidyl-prolyl cis-trans isomerase FKBP3	FKBP3	25 kDa	7	0.999942	24214800	20593300	13468260	16824790	14222820	15594900	30854420	14494500	27504490	16938770	10449270	20104810	13142780	11977410	15969470	15245550	16906160	22212880	16487140	15690620	5504210	8823125	12748010	10381520	9939521	16812680	5674794	5797297	8473530	4543590	13046030	5169278	4387414	7893927	5806324	11410830	5231595	14813820	8705067	6471943	1060695	717015	1718184
780	P22792	Carboxypeptidase N subunit 2	CPN2	61 kDa	6	0.999942	15946170	9427359	5611639	13083730	11741660	10413830	12834570	12433760	11575250	12321940	7676282	10676970	10665520	10236060	11209490	18179010	22527180	12099300	11978240	10087300	5866090	5034090	3243575	2210699	5426973	3990068	4199338	3339274	6548238	2106332	14122700	4083939	2501591	5371881	4436845	4113781	4494914	8978153	7602487	6600586	10547920	14531810	24600720
781	P00746	Complement factor D	CFD	27 kDa	5	0.999941	4765560	2039054	604545	4159179	3038768	819716	1562265	386123	2147957	1786852	1066453	2013080	634055	1299240	2377331	3388466	6926650	3838797	1664871	1453992	47845	461630	992433	1211629	2591102	744092	867677	110070	830269	727753	7055269	1690063	495399	796716	595373	1200143	292609	3412956	2647894	788597	944609	2097468	1624974
782	Q9H2M9	Rab3 GTPase-activating protein non-catalytic subunit	RAB3GAP2	156 kDa	22	0.999941	33060620	25332660	11567260	13144800	34939630	16483600	32619470	22876110	34389290	19681510	18595250	25611010	27004940	14048180	30751840	27302750	20269130	33594670	24519010	15985030	7945735	11399340	13503310	12655150	14237490	18756190	9717873	7012261	12529570	9629579	17298730	8519586	5714460	12358890	5881755	13494580	9252437	17415630	14646870	11803310	2680386	3541717	5472339
783	Q9Y2Q3	Glutathione S-transferase kappa 1	GSTK1	25 kDa	6	0.999941	5922256	1230806	1148118	3022181	4974492	4657909	6160130	6964620	2696861	2734661	3068365	3746087	2628308	2462418	3019395	6496598	3847557	5439166	4709622	2230399	2235906	1532074	4693351	1865908	3032275	2532131	2464909	1411770	3275646	1540447	7253204	1130517	5905769	2459802	1195582	3103596	2655648	2190517	4977519	1540121	624058	227128	2309983
784	P08754	Guanine nucleotide-binding protein G(i) subunit alpha	GNAI3	41 kDa	9	0.999941	3839349	2114944	2012740	1045694	2459111	893260	2928574	2052880	2611329	2071155	1887718	2165998	3030348	3309654	2828342	2109118	1451817	2317119	2199332	2039244	719215	1909665	1785787	1435178	1426567	2258714	907624	919250	1592662	671716	2426665	1044181	496447	1394974	617294	2333420	1082276	1921884	1177673	1201036	391534	323475	144095
785	O14828	Secretory carrier-associated membrane protein 3	SCAMP3	38 kDa	5	0.99994	6750503	1487600	1469989	2774528	3561433	3356495	4799276	6682607	2452884	3492310	2341481	3334347	2760581	2926652	4016277	6154336	3087913	5402645	2935960	2779523	2028779	1897041	4420482	1556428	2999988	2520498	2507412	1750179	2482449	1966861	3296598	1366099	639562	2754807	1209119	3994100	2529886	1785393	5224678	1432607	394653	1270078	1996482
786	P07948	Tyrosine-protein kinase Lyn	LYN	59 kDa	13	0.99994	25027280	5355556	2817760	6615038	12459920	8492810	16670010	12414260	12583640	7345577	10994150	7155453	10822360	6722073	11341050	16306830	9781943	13376100	12971410	6884479	2406309	3438797	5506090	4799940	5747406	7168027	4452001	2221346	6555043	6036346	9988149	2237502	1526287	5097967	2906545	5062764	4374364	4636036	8094824	3952626	918295	1333091	4681719
787	Q96KN2	Beta-Ala-His dipeptidase	CNDP1	57 kDa	7	0.99994	731189	432204	244377	1280999	1430378	555029	244909	909510	466855	1267025	1944846	508090	720243	1491455	516116	899509	3239308	459056	250015	560666	139210	453973	177010	507318	1698244	299029	457319	775318	1318602	1038874	1097431	1406337	553580	510309	1956426	220214	885725	1852074	316675	1105725	3807332	5804838	1172883
788	P31151	Protein S100-A7	S100A7	11 kDa	1	0.99994	221632	146463	0	54046.6	28968.9	0	188524	0	45213	0	0	29903.7	0	48703.8	66974.7	22390.7	44553.7	42937.2	27419.6	18462.8	0	52852.4	25117.4	0	17111.8	59290.5	4839.02	0	0	0	219227	0	0	54477.8	0	20329.8	10991.9	0	35383.8	66668.9	33801.8	0	0
789	P23528	Cofilin-1	CFL1	19 kDa	8	0.999939	117868800	92622350	50489910	68608230	82326970	69148040	75208750	83654010	99379280	55898460	58920710	90001520	80737870	77837110	96251390	61561000	92417970	87480880	106648300	61551810	48875710	42081490	70184390	64687600	77119740	81690550	67793370	44981230	72857610	57923030	115905000	42730900	29009270	54833640	40007630	59648430	52968140	70974970	70846040	61283900	33885210	28783190	21756150
790	Q15366	Poly(rC)-binding protein 2	PCBP2	39 kDa	6	0.999939	22795500	15739640	14057600	12402660	21080120	15873970	19893700	13797200	26419350	19612800	14898870	15308400	19902680	19549830	22147760	14311230	15987990	29449610	18781030	18972320	10884090	11398920	21258690	16466880	13902020	22447020	12082040	9178857	14665290	8484589	32012150	10307810	9330653	13887740	7598298	11051730	9390808	19934720	14948490	10029190	4685689	2660092	4907365
791	P41226	Ubiquitin-like modifier-activating enzyme 7	UBA7	112 kDa	16	0.999938	13660450	3881084	1874117	6409297	5639495	4719327	10444460	5999549	7040482	4213087	6983840	4379040	5986067	34820030	8648127	7996277	5113517	6491108	6279168	2696278	1001647	2657932	3266168	1246735	2334324	3020638	2381440	1743874	4040524	2163386	81074900	1722506	659654	2385274	1514068	1603919	2232574	2684244	5588802	1531735	1118442	1607128	2290154
792	Q96IY4	Carboxypeptidase B2	CPB2	48 kDa	3	0.999938	3787232	1860889	593868	1709125	2294022	787270	1251927	663321	2101862	1190886	1105458	1056455	698028	1679478	1921032	1845647	3455693	1312497	1483614	1395017	686536	548304	588466	549865	1519824	397024	1044255	538241	1956986	427058	1835163	773498	414716	1515962	524014	1079325	965392	1585848	1058613	1547528	4635669	6586895	3654854
793	Q9BT78	COP9 signalosome complex subunit 4	COPS4	46 kDa	12	0.999938	9576018	6090864	5821471	5868273	6660953	5367601	7513670	4443494	7719225	6331311	3790398	5227421	7561388	4376708	5925287	6035411	6117304	6273400	6304867	7193674	3698504	3685265	4857201	4744619	4758005	5148525	4921070	4507091	5401073	3380740	4999076	3021806	3484255	3869094	4540543	4261274	4312214	4269325	4884068	3478228	5738686	5269065	6202486
794	Q15363	Transmembrane emp24 domain-containing protein 2	TMED2	23 kDa	5	0.999937	44631800	19060560	16593460	17055260	46183100	29947980	41058340	47478550	41439630	32975030	29198060	26986300	42223210	19646790	20367630	31913960	28801590	39737340	46579190	30286920	12724600	12895450	13512100	12587100	15333300	20926210	8730384	11707730	13518500	9107591	23102800	9439684	3005543	14661350	10044700	25363610	14179300	20781530	16684600	10524490	4160247	1959599	7941993
795	Q16643	Drebrin	DBN1	71 kDa	7	0.999937	8570051	3007566	3433817	3903747	6199518	4530071	6344317	8243108	3471036	4099532	5791374	4709854	4198730	2153192	6385576	8812321	5445894	6603761	9018274	3429209	3978646	1367039	3196589	1520430	2949439	3731563	3722839	1970317	2689956	3159924	1367037	1072456	1098399	3446338	848219	2332334	3111204	2316394	4191457	2089549	673880	717295	1894514
796	O95498	Vascular non-inflammatory molecule 2	VNN2	59 kDa	3	0.999937	2380467	549805	43757.9	36493.1	249728	44997.8	116438	182454	177608	1727954	336370	356199	941574	531714	910686	361706	54984	1097792	528980	1428876	74047	9054.93	338983	195630	182962	26064.2	150620	46898.8	601216	48148.5	7018593	80999.2	21705.2	56514	93329.1	1421933	86970.5	77679.9	983457	55645.7	43969.5	226424	20347.9
797	P28331	NADH-ubiquinone oxidoreductase 75 kDa subunit, mitochondrial	NDUFS1	79 kDa	10	0.999937	4812024	3259036	1175696	864424	2184064	2131198	1944880	2362644	1824792	3466786	1924604	2533494	2879125	1788852	3639161	2424271	2506884	2761636	3121489	2594635	948264	1535786	4415064	1270447	1357697	1617031	1099848	926441	2019853	2504116	9598618	754761	398012	1964241	708670	1998265	1358370	1969543	1903172	1178614	327275	186129	682664
798	Q9NRQ2	Phospholipid scramblase 4	PLSCR4	37 kDa	3	0.999936	11309330	7712160	3352448	4209425	9896703	4479390	12016230	6942350	12961270	5792455	6420178	6615139	10791640	6696489	6246629	9073974	5874249	11976020	8708384	7125630	2115083	5263982	7397530	7190958	3711786	5040478	3369630	2075984	2606803	2086546	2490426	2218168	1410703	4783189	2683443	7410033	2636433	5429637	4864807	3891145	4321641	4939556	2487283
799	P20700	Lamin-B1	LMNB1	66 kDa	23	0.999936	93432730	91931680	114856300	34566600	52749520	35048400	60846350	78211990	46697320	82169300	41904810	78308060	82410440	36151830	55427440	60692220	52548120	73028600	82530240	67897140	21087200	29442530	52123880	50881300	48787730	32784520	43656600	35044740	49377610	39813940	50714820	14616970	13209120	36985440	24791230	78540980	28826070	46093640	59452730	36747390	4595402	2741780	33037430
800	P17174	Aspartate aminotransferase, cytoplasmic	GOT1	46 kDa	10	0.999936	25595050	9243654	17081250	15276550	20215240	18478410	21657150	19934920	20090680	20329670	18048340	17764390	18490990	20343110	22010500	22833470	23032370	24979540	20141240	17056510	11292080	12056180	12855790	12233910	15444900	15098260	11953910	12123410	10959970	9721022	32321810	10613540	9273276	11868680	12425380	12968230	11231530	19013470	13950980	11208200	12389310	13725030	16268160
801	Q8NG06	E3 ubiquitin-protein ligase TRIM58	TRIM58	55 kDa	12	0.999936	21128340	7701676	6721844	12916410	12032320	5901426	12273160	5406051	16926500	7003628	7687322	8151888	10904200	9248557	13781460	16032720	12873310	5077349	9728293	8708738	3228996	5824502	13634760	3340807	7447005	9721523	4800029	1511158	4147978	2485321	22811500	4674795	1640088	3736381	5106779	3304298	4984623	14024280	7078119	2351229	900037	1351828	2259464
802	Q13190	Syntaxin-5	STX5	40 kDa	7	0.999935	3923272	2702858	1080013	2368610	4532250	2077970	3142124	2885863	3641527	2979677	2069378	2389457	4037012	4549021	4276653	4808501	3121527	4491929	4205858	2407940	1440635	2505769	2074854	1328057	2081587	1915772	1257127	1447580	2649829	903994	2874403	769621	607828	2092460	730743	2959281	2177695	2079198	2431820	1122183	496318	487444	1505102
803	O95433	Activator of 90 kDa heat shock protein ATPase homolog 1	AHSA1	38 kDa	6	0.999935	7056160	5785502	4809008	5735196	6737220	7610187	6814217	4798949	6552639	5531631	3856197	4905382	7741208	4385063	7174578	7001352	8039651	7709011	7094591	5310196	3632227	3020509	6908012	4662544	4950752	4667974	3840546	3658266	3642003	2718952	6012467	3105494	2627760	2767901	3280606	3583107	3215457	6208953	4884084	3242667	2169271	1768119	2819360
804	Q9UIQ6	Leucyl-cystinyl aminopeptidase	LNPEP	117 kDa	16	0.999935	18449540	14835020	10567650	10996040	20612660	10098740	17318550	20895080	20122650	16160420	13744840	17111750	18402900	14326550	18044740	20907200	12049930	18581470	19261960	12918430	5899386	5000800	10970020	8093953	7944200	9214491	6043442	5229924	9205713	8409070	11474620	4889402	3076184	8105683	3785004	11567790	6452913	7046227	10674840	6060366	1984294	1374044	6984998
805	P01877	Immunoglobulin heavy constant alpha 2	IGHA2	37 kDa	4	0.999935	144980	15326.5	4654.27	5610.26	9699.27	7242.89	36270.8	23199.6	23805.8	4195.19	20422.6	25979.1	12187.1	50593.1	0	11537.7	11895.7	14192.8	0	17371	0	43007.6	25741	13643.4	35351.1	27712.2	50493.5	34372.1	5043.32	65728.2	184969	0	30626.9	19386	0	26904.7	162.023	12673	65332.1	14201.4	177254	1180322	18485.8
806	O95445	Apolipoprotein M	APOM	21 kDa	4	0.999934	9304229	3530621	1123784	3282104	2712344	870873	6754670	1086447	1763804	1775123	1118990	1747033	785309	1233563	1943155	4597001	7626398	6634735	888514	3523646	399950	418447	1053392	1295955	1380438	1515854	879094	524346	1290796	531585	296919	1593727	740452	1739501	1436388	1206979	925286	1804559	1144862	1063792	632725	2046588	2372066
807	P29728	2'-5'-oligoadenylate synthase 2	OAS2	82 kDa	9	0.999934	1907806	1987807	222110	944646	1193805	451168	685635	991589	1899369	717832	727111	1244752	1324956	1152000	976859	986598	543181	943307	1914616	1110442	427334	808616	629940	909202	538878	575673	1197197	839093	1345314	1206860	1280935	492268	707291	531775	399808	945705	1031994	1053513	907064	976776	221983	337990	1332124
808	O14579	Coatomer subunit epsilon	COPE	34 kDa	2	0.999934	1344574	755755	417335	524358	940427	461571	686664	545874	1003739	1076455	595824	599263	766259	551398	1096862	792044	880328	942042	755591	464795	214514	351041	632912	260764	395246	806781	428688	278477	371990	252067	3030511	234849	122267	400581	99813.2	466643	258200	512310	540817	321967	51910.2	33505	32778.4
809	Q96H79	Zinc finger CCCH-type antiviral protein 1-like	ZC3HAV1L	33 kDa	2	0.999933	125490	421274	334820	348085	951267	663431	953518	802186	675877	959748	673015	865126	862755	38345.4	1146444	828104	864248	936349	1083393	412763	310538	405601	337396	314374	389844	622040	403430	234814	411552	256634	185046	193551	44895.4	390368	168832	376561	239578	615736	521252	177054	13787.9	13747.7	99725
810	P61006	Ras-related protein Rab-8A	RAB8A	24 kDa	8	0.999932	7919806	6047511	3382407	4663896	9331586	5341111	9317058	6051609	7679881	5911699	5726135	5561373	6823906	4013597	8689960	7779730	6435804	9043549	8395720	5701662	3434201	3843027	7941191	6769096	6463159	7448436	6530568	3070630	5344994	4818500	5310272	3072073	2525249	4996777	2811372	7514008	4546046	7106051	7081446	4768554	1658775	2527948	3562641
811	P36871	Phosphoglucomutase-1	PGM1	61 kDa	12	0.999932	9841668	3688451	4827704	6846533	7364967	3250884	9957566	8770881	4262767	6585413	5517358	5290346	4784539	2286714	9719645	9196066	6268113	10077140	10268460	4411619	3359806	2160874	4945639	1849527	5223399	3112014	4875271	1862934	5193804	3127445	12092950	1670929	996476	3105385	1349402	2753482	4359319	3804010	7775417	2437137	2387721	2620804	7155650
812	Q92835	Phosphatidylinositol 3,4,5-trisphosphate 5-phosphatase 1	INPP5D	133 kDa	18	0.999931	11071490	8750643	5532195	2887923	8462726	5367106	11216670	5994946	11476430	7118326	7506859	7276224	7088915	5419470	8488988	9308837	5629090	13334060	8663352	7935622	1285414	3566031	4479705	4009153	3763716	4956120	3313104	1795692	4418469	2297627	5300340	1832560	1590977	5337072	2327478	1825349	3064473	6910849	3905676	4007683	1544831	877605	1610717
813	P27635	60S ribosomal protein L10	RPL10	25 kDa	4	0.999931	1566366	696254	729520	1198272	821210	625660	1061302	1261594	1196668	1626445	534020	1143632	1211964	452557	1381940	1525180	1270502	1368459	1515589	1028181	483036	709969	1295545	496082	731553	925153	747963	464945	743487	276950	1987085	271795	162272	514038	402757	609600	533460	1130519	966910	454180	145607	63297.1	466642
814	Q9Y263	Phospholipase A-2-activating protein	PLAA	87 kDa	12	0.999931	8120399	4877959	5039764	4780921	9058067	4033990	9362476	4458439	8613388	5616095	4768098	5558992	6445980	4321931	6283030	8785251	5875417	8119392	5769199	4154642	2358083	2641303	2952841	3227093	2643375	5347730	2848258	2364905	3236397	1005493	8342947	2534501	1661964	3020293	2278542	2711511	1768379	5711386	4724258	1980720	1250736	1022940	1950889
815	Q8IZ81	ELMO domain-containing protein 2	ELMOD2	35 kDa	8	0.999931	6790303	4503816	2208487	3030228	7794042	3834833	7353065	6104878	7110171	5327102	5213338	5073192	6387049	4909990	5072696	7975689	5260325	8303496	6743799	5345751	2753286	3762505	4059057	3311624	3663737	3718063	2264550	1575807	4156494	3023186	3242073	1631902	1001146	3301839	1181519	5593505	3135559	3690602	4366408	3620812	1001803	1306427	1868711
816	Q9Y5L0	Transportin-3	TNPO3	104 kDa	7	0.99993	1706384	639225	1024410	1216090	777248	716154	1484249	757354	618872	1077762	749139	690892	655651	1276301	1153915	917768	819569	920716	1281758	4890679	686548	421492	1031026	616398	558279	730955	374920	329387	549874	305606	1420711	295413	255019	501640	344204	506570	494483	1267559	440906	661943	199408	265321	161635
817	Q9Y315	Deoxyribose-phosphate aldolase	DERA	35 kDa	13	0.99993	7262153	4140602	4002999	5352799	6213338	5172713	5824336	4101585	4489568	5371038	3356565	3978322	5785343	4467965	5289230	4836590	6070655	5488875	5525815	4329007	2961280	2030439	2215518	2385703	2739364	3891051	2497614	2018993	2479256	1959722	6170372	1981250	1087044	2549369	2892197	2038174	2380073	4133457	3516446	1799430	3270424	2546420	3319334
818	P36959	GMP reductase 1	GMPR	37 kDa	5	0.99993	7116904	6015558	2940198	9229932	8699573	10108660	7356199	9167878	8933363	9212194	7549692	7114505	10035410	5877972	7380834	10787620	11241610	14324670	9522494	9172459	6161483	4506082	6494758	5553136	7882581	7806280	5928918	5879437	5942467	3588442	6420369	5283055	3147490	4702605	5799239	5707769	5387043	9345294	8624071	4190748	4566441	4245424	7171467
819	P50416	Carnitine O-palmitoyltransferase 1, liver isoform	CPT1A	88 kDa	15	0.99993	17752560	11200800	10229850	13914950	30518710	16375200	29822170	34638140	21538730	16062690	24286340	15109490	22877360	17576180	20686960	25478630	20478920	29696540	26370700	19031120	13741510	8798843	26850460	13469810	16207900	13056740	12056650	9727396	14122760	12135970	15129040	7879630	3532726	16950600	7616089	21971650	17521880	19496050	19619410	10024510	19383460	28147760	39518530
820	P78417	Glutathione S-transferase omega-1	GSTO1	28 kDa	10	0.99993	93478800	82104640	64836000	72006750	95454710	78552280	87269530	71465030	92311790	70369810	63216970	66947020	83512140	93314010	77071910	84080260	75523200	85291230	95700590	72871290	51416100	36109220	49905210	48925430	68336450	71949220	51413280	52573170	53949390	53598390	78441780	46265060	48615500	46364940	51908110	48770110	51896430	67815260	57277010	58239520	78255970	65084990	73895340
821	Q99733	Nucleosome assembly protein 1-like 4	NAP1L4	43 kDa	5	0.99993	14585470	11276330	11173920	9456614	10218040	10513410	10736110	9088970	11745940	8278199	8235056	8259705	10511000	7344182	11436670	10749250	9093472	11620730	10936860	7940258	7190989	5138975	8717444	6987721	8833216	8258263	7138942	7833480	7291259	6385646	11630850	7060330	4652961	5468357	7308041	9238114	7888373	10644120	9224532	5937250	2164826	2017384	3655861
822	Q9NZ45	CDGSH iron-sulfur domain-containing protein 1	CISD1	12 kDa	3	0.999929	2537068	947924	373600	413446	1280140	360667	1268686	1919826	1126431	1940580	1752858	1412895	1794630	1290144	1576380	1603111	1550588	1647214	2290763	1324184	653416	639667	1167814	820808	523190	1078922	675330	628058	1043158	726927	603458	422739	473782	796264	340311	1754732	848437	634125	1303185	883340	251673	248092	1060380
823	Q15365	Poly(rC)-binding protein 1	PCBP1	37 kDa	7	0.999929	30185760	25086260	19853860	22192960	34774830	24885920	33243120	20142170	38258960	28981960	24045740	25619200	31949820	27052540	39030660	27987510	23112800	42216020	27830950	32078190	14392430	16423510	24892450	24640510	20525330	30271760	21378700	17340470	21320360	14593240	33485450	15321300	19162620	21295420	12989580	16869710	14689290	25861200	21332420	16455770	10392850	6529772	10328440
824	P09622	Dihydrolipoyl dehydrogenase, mitochondrial	DLD	54 kDa	6	0.999929	4495373	1792997	1926229	2211393	3311122	1617901	2772527	3012378	3173460	3063921	1654152	2468329	2693721	3215923	3421052	3493219	3816527	3686783	3787873	2918488	1106069	1405386	3404449	1251839	2940011	2228445	1310500	873408	1939710	1455913	9218073	932484	382331	1726243	1096550	3435747	1289365	2841798	3633899	2368972	560076	165153	833314
825	O00161	Synaptosomal-associated protein 23	SNAP23	23 kDa	7	0.999928	48902820	27349490	11316930	20770630	46007630	21704590	50518860	32590040	41660340	21567120	20082460	26353710	33416250	27756310	33126600	37865590	27733890	47170070	42320770	26337830	10272060	15395110	22923910	15083300	18887540	21768720	14619510	10893650	18869080	13073670	27221480	9231625	6200736	17843580	9585433	46099360	15148240	20487150	19740220	13809630	4623292	6609658	8786264
826	O60256	Phosphoribosyl pyrophosphate synthase-associated protein 2	PRPSAP2	41 kDa	11	0.999928	21045960	13942280	15780220	17964630	18628990	13394690	16534460	16090170	15873200	14496570	13800000	18636350	17670840	14025220	21270550	18996190	13880160	18582410	16210000	13234420	13462600	11228900	12066530	10308580	12823050	15200390	12179980	8652753	11189290	9907401	18200590	12840310	8350242	9795366	12004230	8121728	8296178	17066630	15943220	8588627	8709006	6503942	10700820
827	Q14558	Phosphoribosyl pyrophosphate synthase-associated protein 1	PRPSAP1	39 kDa	8	0.999927	5406009	3855698	4321565	4116862	5842128	3873646	5254870	4512285	5656015	4096257	4039694	4112936	5313007	3045394	5407903	4853843	5021515	5076345	5350455	4870333	2261365	2509941	3138390	2444324	2670173	4015492	2837823	2531156	2317963	2106846	4388107	2429709	2285776	3157916	1570013	2365569	2155240	3680938	2826343	2768761	3465777	3656118	3037774
828	Q9NWW5	Ceroid-lipofuscinosis neuronal protein 6	CLN6	36 kDa	2	0.999927	5079322	3425209	1998697	1936166	5804360	3247870	4761737	4214072	3525287	3990072	3390769	3021905	3467342	2862586	3888476	6043369	3288269	4420560	4167832	3468114	1880672	1652239	3315797	2369773	2764269	2505299	2322286	1563124	2284998	2249589	2906800	1515897	993471	2638958	1634648	4311248	2451643	1926240	2583086	2058281	192188	1389741	1304463
829	Q6IAN0	Dehydrogenase/reductase SDR family member 7B	DHRS7B	35 kDa	8	0.999926	5089633	6945224	1772714	4707218	13804510	6761601	13090300	7839477	8740196	7782113	7508004	6757637	9656334	5597756	7559180	10171350	7625226	11069750	9419909	7037274	3524285	4063976	6139003	4723366	4599657	6165293	3448953	3343203	5704467	3810833	4589427	2374962	1556763	4766910	2060692	6689089	5336702	5542817	7857617	2467481	2107986	2766649	2241643
830	O15484	Calpain-5	CAPN5	73 kDa	11	0.999926	12386250	13932870	1849194	4991567	12409880	3111197	15070090	7062663	9890392	8050542	8364226	8627575	14681280	6511037	8753334	7947000	6437069	11221560	10671160	7388147	1783120	6058310	6488920	1653613	4677250	3981928	2896351	1818613	4981685	2338971	5400462	1843508	1093048	5063014	1736448	7994302	4326969	6654689	4788480	6387014	6169139	8099838	8981387
831	P14324	Farnesyl pyrophosphate synthase	FDPS	48 kDa	5	0.999926	6952487	4586137	6801092	7621116	7912826	9061798	6796128	9409892	8875612	7743554	6501992	5047911	7433885	5181609	10706120	11168410	7383646	8420397	9435425	4509561	5622450	3620700	6528195	4203661	6336325	4888720	6358717	3458095	3983843	3039759	11693990	3521956	2744943	3955543	5416728	6118379	4172493	7481877	6939126	2580765	2022636	3116794	2595570
832	P10620	Microsomal glutathione S-transferase 1	MGST1	18 kDa	2	0.999926	2862435	1796998	1984871	851507	3757238	2706431	4444817	4983933	3194965	6241220	3927168	3360780	5865607	3582446	2684468	5443754	3242162	6230033	5871670	3673114	754052	1019833	1522392	991536	1359987	974727	894496	953639	2066717	522163	3482137	524811	515963	1318563	669220	4912001	1443588	691747	1761627	584430	304122	191579	798200
833	Q9H2K8	Serine/threonine-protein kinase TAO3	TAOK3	105 kDa	17	0.999926	10080430	6822632	3218689	4318577	9854546	4480718	12672820	6442400	9677753	4788728	5064354	7501758	5073186	3688969	8883880	7599224	4883956	8369453	7877104	3481127	1733874	3548591	4406396	3359899	3471174	6059621	2837558	1625272	2844193	2163450	2457891	1259399	1206169	2012289	1414451	4568803	1997773	4346200	4543072	2450723	971948	890589	2524531
834	Q8NBX0	Saccharopine dehydrogenase-like oxidoreductase	SCCPDH	47 kDa	5	0.999925	29732850	17005410	8757910	11077970	31919630	13451370	21935780	23642040	23870450	12621080	18122750	14167980	23740620	20728980	29330600	30033000	19428910	28794250	23719600	19332260	9267718	13642720	22231270	14861360	15014790	13805910	11933530	7335881	13670480	23290350	17957060	8993257	5434987	12481660	7523964	24909840	16113170	13849620	16179860	25198230	8050781	8867313	9699006
835	Q86X55	Histone-arginine methyltransferase CARM1	CARM1	66 kDa	10	0.999925	16779410	13211670	5742795	8946094	14368440	5845169	12587880	8212817	20655410	7170648	8365714	11076320	11151280	7311709	11227770	11757570	7945962	13269940	11740570	10965180	5087153	7811725	6646642	6819779	7281858	7193485	5606909	4027940	8382990	4624500	7143184	5253376	5396604	7484161	4658006	4219596	6053642	6188575	6899818	6723955	10864080	7687010	9977254
836	Q9Y5K6	CD2-associated protein	CD2AP	71 kDa	14	0.999925	14525170	10224830	5614344	8135758	10997490	7282506	15712150	7249987	13624100	9481191	7696688	7792707	12052100	7294590	9872946	7857332	8102969	14236170	7775272	6615372	2064850	2856931	5965485	6695136	5749470	10078290	4240994	2212175	4269873	2471855	5506150	2215454	2187503	8302402	3597744	3389132	2277514	6445655	4719286	3214331	2048924	235233	610164
837	Q96N66	Lysophospholipid acyltransferase 7	MBOAT7	53 kDa	3	0.999925	6407228	5496190	4309327	3108828	7704771	4757749	7101800	7520793	5038613	13023910	8609190	7550562	13858660	4902335	8908886	9548427	5690642	11047810	11518160	8908729	3639893	3556439	6927281	4764351	4614736	3403993	6428417	3206921	9540986	6275674	6961302	2201545	1276723	4678693	4718219	11625040	6209730	3358383	7630577	5711825	1667143	1123095	3585338
838	P13796	Plastin-2	LCP1	70 kDa	25	0.999925	84777540	50424820	53930140	44766860	47328500	47392770	47672030	54722730	49603710	78428950	46593100	51417460	62367400	53069490	62298000	62986330	48615980	53081210	55471700	48854740	31325790	22518550	33489970	26511090	33071980	31681200	34660820	30091020	42064400	20829960	127966900	23006960	14536930	26575670	29090920	36565120	26482200	43826470	43964450	28196040	8771709	9918808	28095790
839	O95870	Phosphatidylserine lipase ABHD16A	ABHD16A	63 kDa	7	0.999924	11249470	7222252	3410959	9007547	20782280	13762770	17909180	12688280	12015600	8651043	10084550	8491626	8267789	9873878	16859190	24320370	11206300	20862410	12636560	8566382	7583105	5834737	11936590	7242350	9989114	7562941	8171791	5798118	12281690	10999280	7293797	6458746	3426209	13001050	6186829	15067890	12685710	8691506	16115290	8286683	5116376	6518211	8521635
840	Q5M775	Cytospin-B	SPECC1	119 kDa	5	0.999924	875682	174020	123624	408642	775969	299445	803830	836793	426154	294536	469842	344800	153100	95391.5	599366	570101	467633	793115	648366	310210	45922.5	160858	266243	107508	141485	125739	270073	109236	265517	190422	285064	29724.2	87748.8	195718	79611.3	123351	116689	139074	174971	185382	72261.1	145779	178208
841	Q9UBX3	Mitochondrial dicarboxylate carrier	SLC25A10	31 kDa	5	0.999923	2239461	790409	345355	1213075	1352270	315657	2884491	2070844	1079406	1153928	2490535	534581	2787043	4942339	1445431	1527848	955083	962875	1148735	2254772	557807	968256	3818187	742426	543362	2183877	605285	283670	1171376	1736040	1713539	922094	687293	1013374	1995530	3686677	2601544	1666377	2717469	1515082	307443	337574	831777
842	P46940	Ras GTPase-activating-like protein IQGAP1	IQGAP1	189 kDa	28	0.999923	34903050	18251520	15431150	12104920	15968430	13911150	17789450	25296220	14778440	29143260	17142670	20850390	23687250	15009680	22243970	23242840	16469070	18519880	28522080	21396030	4808543	6398124	13309780	7052195	7968450	6829557	9529564	5506156	12907720	6425764	27035200	2943629	2661769	8010636	5949296	8992250	8350773	10377220	11461420	8111524	2211969	2289133	8636968
843	Q8N3D4	EH domain-binding protein 1-like protein 1	EHBP1L1	162 kDa	26	0.999923	22103590	13807760	6096531	13000220	16231890	9878237	19763860	14768660	16085970	12908270	9506469	14000530	19089840	13460280	12863210	17785230	15354410	18245310	17778480	9837238	4811976	7352145	13506560	6007479	7801979	8414288	6117559	4266869	7745646	3659717	7814916	3568690	2291165	6422886	3908885	7035312	5919376	10621530	9336771	6610747	3792529	2408715	3570281
844	Q13576	Ras GTPase-activating-like protein IQGAP2	IQGAP2	181 kDa	37	0.999922	68873590	24632320	23803000	37630800	55635900	41360590	47050370	53962180	44055690	28839910	51287330	34628670	36784940	40012200	67259340	72105890	42978640	57731030	62119120	30514290	13770070	22208630	33736020	24142620	36421830	27962260	28030990	13025340	33856690	22827560	41147560	17728660	11356500	26323630	12440470	24909100	28775220	34200830	42336620	27093500	4960056	7109828	22090420
845	P52888	Thimet oligopeptidase	THOP1	79 kDa	7	0.999922	2668034	1802218	2162040	1974278	2668221	1964543	2469099	2138887	2387199	2268121	2035048	1641603	2348974	1889113	2922946	2285183	2720974	3047381	2079659	2092766	1103328	1027782	1432604	1617960	1586895	2920178	1430830	1316103	1583070	1057475	2519809	1241040	808986	1096436	900328	1426438	1461866	2129598	1932474	1518048	1105513	1550636	1607682
846	Q53TN4	Cytochrome b reductase 1	CYBRD1	32 kDa	6	0.999922	205829200	186685900	70290040	146182400	191884100	72762160	196013900	132122700	256382200	113323300	146201300	134352400	109842300	166624100	144043600	183091700	82460130	198248400	225171400	131707600	86155910	107891100	112514500	126749200	89202200	154494300	85841580	84381940	58068080	62982040	60715350	74466610	52491900	124033600	82775170	239882300	49036920	96838220	102792400	107449700	43439480	41332260	70916700
847	Q08AM6	Protein VAC14 homolog	VAC14	88 kDa	10	0.999922	13429940	16725780	7762563	8541831	20391340	10776180	19393590	14988060	19445980	14814260	11682320	14951660	15050400	11593100	23372040	16693870	12682940	21331690	12830920	10665930	5518394	8736799	12223520	11217160	8020378	15366350	8344468	6544170	8652249	7361596	15391020	5685240	5941345	9322277	4510631	8981081	6867251	12244540	10284410	10922230	5275989	5325213	6084448
848	A6NFX1	Major facilitator superfamily domain-containing protein 2B	MFSD2B	54 kDa	1	0.999922	1074322	2034195	994501	1780512	4681478	1453540	3556709	2684171	3626366	2019343	1109914	1993982	2632377	1180986	3034806	2829699	1632349	4004384	2183297	2717546	1499977	1781502	2212066	2133122	2062326	2328322	1571044	977738	2173032	1820971	852854	1381491	911766	2047370	1173615	3016810	2127027	1463873	2383441	2126030	1531059	2876120	1997389
849	Q15008	26S proteasome non-ATPase regulatory subunit 6	PSMD6	46 kDa	12	0.999921	4876615	6303559	6529112	8043704	11211310	7061764	10725650	7512837	9219591	9404542	7745127	6307408	10466780	3836201	8149946	8890564	7687356	7320039	7680404	5267417	4774243	4624820	6213774	6565105	6162417	8576320	6810911	4612143	5835083	3742786	7477155	4590782	4134569	4561856	5378887	7209108	4599566	10432840	6993616	5856835	5465842	4268682	5130901
850	P05164	Myeloperoxidase	MPO	84 kDa	16	0.999921	93395400	36376270	31179370	68485700	32679190	55291350	24681590	51237910	23602560	120851600	42868450	59349100	88417450	88514480	98036830	76591490	84811430	79345940	63729760	96890760	43212810	26935850	68082570	49572950	48859300	27716200	83394120	40634000	61953880	20448940	1366587000	22454580	8007531	25599850	37439780	59059570	54556610	36559820	86094830	38311250	13918120	13568870	11053210
851	P54727	UV excision repair protein RAD23 homolog B	RAD23B	43 kDa	8	0.999921	19987850	15459880	7796182	13045490	21319890	14344800	13993240	9346043	22124400	10115330	10224520	10641170	27892780	23913020	15507480	13430400	13431490	25992030	10738590	16151640	5732590	6298861	9283310	11168790	9392995	9772635	6341280	8262852	9612899	6241282	14524490	6060665	8713176	10256970	6951274	8421682	8082071	11129900	8229272	6367045	4770172	2080676	2165087
852	Q8TCJ2	Dolichyl-diphosphooligosaccharide--protein glycosyltransferase subunit STT3B	STT3B	94 kDa	6	0.999921	14875550	5354545	3287547	6989286	9031681	7172735	10524420	7453410	6730536	8375750	6652592	7223735	7373179	9823811	12294600	10820920	7391936	15326620	10431830	7546360	4576223	4943946	9089669	5806827	8246430	6601810	6747680	4253375	8771238	8651708	9847104	4414250	2704672	7662077	4134628	8849029	9399948	6163472	13402770	6719306	2675690	3882094	5371504
853	Q6PGP7	Tetratricopeptide repeat protein 37	TTC37	175 kDa	18	0.99992	7952002	5223302	2611618	3693476	6337410	2895454	7611499	4496346	6046335	3431035	4502991	3030055	4962883	4045709	5230108	4686400	3819973	5799926	5783393	3998945	1495346	2514553	3543763	3076647	3672291	3025886	2261384	1885671	3165397	2019795	3908134	1427414	1435953	2726321	1262912	1648067	1294665	5383081	3178010	2168563	783805	1218977	1215631
854	Q14520	Hyaluronan-binding protein 2	HABP2	63 kDa	5	0.99992	1553647	413361	393830	1076175	535858	249374	354896	356579	477856	183179	867912	137182	385386	1907029	449658	694316	941660	1235873	323550	375679	289395	113963	185969	275278	280348	188777	182171	256636	228825	148048	1135342	224749	215866	438745	256688	518670	364687	290876	251538	195427	292796	652512	537406
855	P46019	Phosphorylase b kinase regulatory subunit alpha, liver isoform	PHKA2	138 kDa	17	0.99992	2684029	1969002	791208	1785746	1583934	817772	3640452	1910590	2515685	2620013	1925862	1233411	3130881	2067584	1378383	2245079	2062813	2587270	2128766	1351047	536882	934604	1744161	1217423	953566	1226073	912398	621515	890976	785771	2300911	702737	465076	661060	509436	903323	594318	1257702	1362765	833531	233368	449254	603449
856	Q92888	Rho guanine nucleotide exchange factor 1	ARHGEF1	102 kDa	8	0.999918	8483909	4006719	2819657	1672488	2917825	1747524	2783221	3468301	2629835	3473366	2532910	3190986	3177759	1997699	2940999	4302925	2647502	3932013	3436717	2558743	967162	879748	1949727	1389994	1213796	1236022	1476992	1273375	2461482	1176943	5090159	561639	314408	2297226	1051711	1341080	1285001	2490191	3182019	1287184	314572	320852	2175496
857	P49411	Elongation factor Tu, mitochondrial	TUFM	50 kDa	14	0.999917	18193300	10728960	7099578	5336767	13587670	6594827	13631360	15978200	11149110	13566930	8593362	10840370	11550310	11691880	16361650	11167640	14788340	13868800	14866860	10767440	4892543	4820305	16060820	7332604	9198782	10128700	5715972	4933859	7339901	7314174	30338400	3105491	2123607	9083324	2809299	9861235	5321197	9525495	11759850	7938811	7447274	699317	3161458
858	P40306	Proteasome subunit beta type-10	PSMB10	29 kDa	3	0.999917	245580	222718	109590	76795	191363	64667.2	160148	152087	218761	48765.1	147128	160849	103558	12198.2	174001	255320	87246.4	137803	221492	212858	86738	42117.2	123499	191064	70648.4	102982	141252	66678.9	149423	154270	276565	51529.3	82030.9	119140	94270.7	202662	146386	213571	283304	94257.8	310129	136046	82643.9
859	P30154	Serine/threonine-protein phosphatase 2A 65 kDa regulatory subunit A beta isoform	PPP2R1B	66 kDa	12	0.999917	5434945	5338085	5529171	7663145	4818151	6158122	5784416	3330914	6020652	5120675	3369493	6557087	5255672	5237296	6080514	6545355	4633333	6349139	5763223	4933285	2914291	4047006	4018575	3504124	3719239	3270306	2620643	2529667	4066752	1227263	3741833	3066334	2305407	3636222	3457207	2697149	2713679	6731926	4117441	2626886	2361926	2997900	3306534
860	P30711	Glutathione S-transferase theta-1	GSTT1	27 kDa	6	0.999916	494268	4247924	3268123	9252193	4838104	150462	5893436	3525515	185133	134149	143745	2906755	3224706	1411383	3644571	72203.8	260061	82028.1	4754861	187310	19918.5	2369003	97872	2679686	2773018	104400	2360629	2214134	4092081	4614220	4332854	46648.6	3922040	3388640	17473.6	3918438	41491.3	45245.6	4577821	55809.8	4320636	36932.7	105676
861	P03905	NADH-ubiquinone oxidoreductase chain 4	MT-ND4	52 kDa	3	0.999916	12444940	6781146	3532587	5373202	13020680	8666558	10873260	12084700	7681155	10040670	9595152	8601225	10322670	10545360	13367520	12358080	12438970	17264860	15136520	8921043	7776766	6899341	17626470	9781803	8253685	9324406	7636889	7916607	10992380	15261260	6850473	6057106	3281892	9691363	6388620	21601200	10018640	8904436	13226230	9015522	1967295	3734055	4034065
862	P12955	Xaa-Pro dipeptidase	PEPD	55 kDa	2	0.999916	4851802	1882870	1976785	2969295	2427621	1879299	1627300	1741808	3082236	1615393	2292398	1450202	1980441	1342583	1912527	2458514	1879299	2262507	1911509	1641679	1561130	1086790	1840042	1136945	1441599	1405497	1112737	1477659	1413726	1106855	3658716	1318715	827442	864315	1159101	738912	1277844	2452507	2483209	1206745	878179	734653	1401969
863	Q96CW1	AP-2 complex subunit mu	AP2M1	50 kDa	11	0.999915	62822160	49158750	33481620	44558160	54117460	34959740	69901610	60192640	62287740	47472710	36944130	47973210	61950270	58655940	55543130	49245450	47511770	75959790	60099660	35665200	15640500	20959990	50302450	19384410	25412590	40912720	18322100	12937910	20689690	15789990	153314800	12267310	10377980	21071460	15011050	23311610	19819180	40526270	25966820	21816600	10925830	6567902	13206820
864	Q9H853	Putative tubulin-like protein alpha-4B	TUBA4B	28 kDa	3	0.999915	10338420	6628022	3023336	5601408	11531350	5150328	9003068	7881205	7385616	4006398	5666881	4837578	5403256	4501300	11911370	10610490	8448994	12212990	6836399	5572100	3584838	5233537	9677264	6631254	6848856	6521797	7099952	3132280	7112373	7363835	11172230	3149589	2838337	4594216	3284332	4548847	6174608	7349030	10665830	8771767	2543860	2423927	3682320
865	Q9BQA9	Cytochrome b-245 chaperone 1	CYBC1	21 kDa	4	0.999914	2596180	2331806	2482923	1856999	4560008	3570712	3520951	5028511	4994577	4858103	2934384	3416184	5330232	1619493	2406875	4766549	1768309	4835438	5221650	3786554	3867382	2261027	1885334	3447878	1933389	1279659	1582182	1815144	2159748	1728696	1739142	987185	555005	2631522	723424	2772646	3301459	3229351	4913236	2618702	748843	473225	1021525
866	Q02094	Ammonium transporter Rh type A	RHAG	44 kDa	2	0.999914	638989000	854590200	297185900	500393000	1301465000	491780700	1029399000	831727400	1083577000	687039600	760714600	682739800	994068900	1026638000	703333500	689790900	555858900	1155548000	846599700	887840000	334444000	601950900	408299700	497860100	437564200	594181500	351023200	336828300	460999100	257826400	167773700	330739800	162695400	529881000	316479900	684524700	484637700	639497100	471901100	407749600	460873600	370663800	322743000
867	P28838	Cytosol aminopeptidase	LAP3	56 kDa	16	0.999914	12374860	4497916	5376879	4450237	6575558	3138849	6571336	5262197	6387084	6282575	4238564	5757177	6067396	7726399	7864185	6070688	5338062	5270217	6272581	2824491	3547395	3286854	7594428	3660058	4422162	4780412	5146863	3364413	4759254	3681657	11629020	3404983	4632326	2784615	2365273	4239383	2892073	4990236	4476858	2860082	2325529	2965845	4246194
868	Q99471	Prefoldin subunit 5	PFDN5	17 kDa	4	0.999914	1901144	1183188	1826447	2699015	1260812	1756152	2066921	1924097	1428753	1165729	1226894	818416	1674654	1471077	1568700	1833913	1900656	1115936	1591433	1826092	993562	607899	2341831	1017519	1153477	1427162	929011	1125817	805305	1096219	1651749	1456230	880668	1086035	1589317	1276084	1779059	949802	1134150	758494	580933	346443	736829
869	P04424	Argininosuccinate lyase	ASL	52 kDa	14	0.999913	8268198	3639809	6049217	9543721	9241756	8381776	9377311	5211186	8691439	7638331	6562957	8072006	8167011	5890816	9797453	9857262	8620786	8302092	10592620	6713775	5875049	5517667	6603355	5494024	6042062	4634417	2889756	2547625	4528152	3520120	8751729	3253312	2766109	5490280	3864988	5234606	6181859	8945799	7322467	5343316	3463377	5222579	6350701
870	P50336	Protoporphyrinogen oxidase	PPOX	51 kDa	8	0.999913	6523366	3570199	881058	2821562	2712982	2245816	5972681	4049646	4258809	6730669	2319524	3103882	6581640	16578250	11314100	5132264	10370520	4253898	4873339	2306889	1587341	1586545	13794010	1771377	2993624	7263397	1494745	1560854	1251759	1197962	9878020	876520	100174	2311889	624270	4777599	1505555	2490511	1745598	1053323	129632	153617	221946
871	Q07954	Prolow-density lipoprotein receptor-related protein 1	LRP1	505 kDa	17	0.999911	6018954	2733895	1392353	1955809	3105055	1245604	2222922	2475497	2546442	2022039	2119097	2685273	2146601	2161204	3725079	2695769	3296601	2064469	2370994	1775872	318816	666480	865218	653433	618447	963965	1262605	408911	1216958	766504	3518539	520053	486071	948246	777777	758550	806639	1470657	1318057	794087	265518	300108	539759
872	Q92544	Transmembrane 9 superfamily member 4	TM9SF4	75 kDa	5	0.99991	15508260	6355925	3275398	4983430	9655040	6203351	10488080	10189780	6571884	6691278	7875660	7131422	7070562	9036859	9820306	11217520	6239808	10906670	8101929	6121859	4167617	3716272	7324758	6126116	6757771	8031684	6192613	3917392	6402826	7218732	6187814	3611561	3269760	5773997	2938043	6499616	5788482	4344897	8078531	6556094	1608817	2321682	4487946
873	Q96RQ1	Endoplasmic reticulum-Golgi intermediate compartment protein 2	ERGIC2	43 kDa	6	0.99991	2716219	3576111	1203840	1061799	3966385	1714752	3150554	3084849	4232746	2741458	2102261	1942839	3059228	2731477	2783080	2117093	1562949	3316813	3761221	2746146	706210	1365512	1461184	1286117	1239889	1893499	702772	194690	1278948	487755	1639762	949534	330581	1423761	407567	2570810	1004082	1561128	1275870	1386869	185748	202407	317327
874	P20160	Azurocidin	AZU1	27 kDa	1	0.99991	17134120	3511743	5337622	13605940	9350087	15111060	9432287	6049569	3305074	19140310	4499709	5980949	10754010	23458530	11225800	15086050	31080700	33726460	9676371	33178760	5784314	4586968	17185310	21292360	10784010	6046435	10126150	8636437	11254850	1734662	186175400	2450846	313705	2179680	4432467	7031482	14440420	4008748	8473725	4951785	6666089	6499994	4573154
875	Q9NZ08	Endoplasmic reticulum aminopeptidase 1	ERAP1	107 kDa	18	0.999909	36355070	19724400	11666760	5776508	28092650	12156680	21593300	11087170	20819600	11855970	10625120	20320000	21727720	23257060	13570610	14816100	24716220	22707250	14263070	10719960	7432326	12418650	17067210	15446090	16572970	12816920	10269670	6277824	11814820	10004320	30233090	8775505	5037695	15915170	5305662	16122510	8924844	11681770	6585847	13761320	4149718	4658333	5814509
876	P51659	Peroxisomal multifunctional enzyme type 2	HSD17B4	80 kDa	17	0.999909	26470050	7377698	7611884	18261050	26064250	13751540	21364340	24770910	11135900	10909170	13442970	13445720	13774410	13038970	20603180	34590410	19848020	29553490	19498960	14114050	11940460	7085576	24959170	11405040	24010840	14106240	16136570	6636921	19158500	16744130	55664800	6313533	4073053	13935270	6471509	14776560	16902130	12097740	22239230	11987960	5756140	6824565	14012350
877	O94886	CSC1-like protein 1	TMEM63A	92 kDa	7	0.999909	8860355	3930239	2213944	8391850	13984150	10792880	15162240	14504760	5795521	6319733	10783760	6354083	7016659	3891337	14625590	19872630	8964481	19142880	12382910	4714449	6070915	4976623	13542090	6646934	10505050	8668262	8299066	4295250	10382050	10019910	6189887	4322306	2334214	8950486	5291008	6336645	13260770	6661268	15932810	7022887	2346131	6849976	10322000
878	P61009	Signal peptidase complex subunit 3	SPCS3	20 kDa	4	0.999908	12598560	11445460	8858672	8220629	17892350	12516410	19991930	19763840	16482780	15950280	12516230	14406950	16104080	9544182	16229770	22059180	14510270	24566250	18690620	14799320	6751467	6960186	9995785	7565723	9030154	8555009	7980121	6183061	8448531	7648838	11877390	4878120	2630476	11106520	5202525	16461800	9747731	11460450	12243860	6146341	2469701	3326222	7720107
879	Q13283	Ras GTPase-activating protein-binding protein 1	G3BP1	52 kDa	4	0.999908	3643467	2903393	3409278	3944986	4112886	2813914	4279137	1958287	4634748	2521882	2209105	3031343	3638626	3364110	3153007	3320934	4833432	3322557	2948342	2932075	2058821	1565048	3261370	3004114	2537375	3501063	2157333	1682805	1668035	1790251	5740715	2432723	2001631	2630130	2124385	1765777	1742372	3834231	2657086	1687780	1051466	1471142	1144741
880	P50552	Vasodilator-stimulated phosphoprotein	VASP	40 kDa	10	0.999908	23760940	7752018	6699386	10178820	12992400	10069500	15645170	14706910	10470450	11471050	11948020	9518020	11197860	11141770	13174420	19668000	17017580	17430930	12047430	9681292	6993001	4947910	13443470	6695393	10084070	8157422	7359091	5047511	8382217	7109781	12698120	4329834	2354694	8566749	4714992	7698962	8575359	10964590	14484590	8103432	2554415	3054902	7317106
881	P30046	D-dopachrome decarboxylase	DDT	13 kDa	2	0.999908	813846	846154	29621.6	387872	260552	209066	1288066	109821	575553	207760	211065	328636	271797	326622	390856	653552	790185	568182	205387	1587719	163312	302714	275057	310488	495149	147159	298485	205263	266706	232508	2087408	284362	265333	555781	165772	228025	389435	333705	105954	439396	674354	398276	120292
882	P07766	T-cell surface glycoprotein CD3 epsilon chain	CD3E	23 kDa	5	0.999907	4049962	2700788	2082506	680203	1828000	1426930	2318885	2231248	2268158	2276056	1566600	2884415	2112363	1201186	933399	1831777	1155071	2841430	2166769	1297626	948213	615388	662493	638886	854654	750780	605826	876680	782946	1097286	964693	421276	269519	1407157	457612	678200	739565	1807537	1722444	964411	187963	126886	1682921
883	O95819	Mitogen-activated protein kinase kinase kinase kinase 4	MAP4K4	142 kDa	13	0.999907	4230460	6620858	3373665	6085189	10377440	7317170	9962553	5452003	8821604	6178629	5282150	7353590	6492611	4520924	8710048	8047820	9198449	10504900	8166114	5512665	3167831	3866814	8314407	6174614	6812078	7555305	3900110	3330000	3911461	2829743	2495712	2615047	3265268	2794434	3463491	7469516	3791255	7508837	5554020	4423658	1091018	1716495	2443385
884	Q53H96	Pyrroline-5-carboxylate reductase 3	PYCR3	29 kDa	5	0.999907	8941852	6015525	590938	589848	7468942	966044	4821146	6541038	8207751	393086	4214868	1398067	5956911	8043130	7218288	1416032	1932903	14571240	1926136	1771869	3561011	602985	1425538	922635	3153256	4010350	3317253	4560584	3278128	2488138	22171500	2219693	96957.8	7084565	543126	621099	290487	1491098	2905268	1597282	4314899	6045685	3943899
885	O43813	Glutathione S-transferase LANCL1	LANCL1	45 kDa	4	0.999906	8293774	8800553	6330428	7309366	10128680	6250615	11704380	10173270	10869520	7777697	7080995	7063718	8975482	3667287	11552780	8130391	6523351	10330220	10862150	8070092	4080949	4420162	4788202	4014923	4606849	6932174	3889167	4160252	4876047	3709158	5914517	3823939	2967311	3932506	3866703	4256855	4125360	7220928	5438204	5308266	4280477	4899768	5884326
886	A0A0C4DH73	Immunoglobulin kappa variable 1-12	IGKV1-12	13 kDa	4	0.999906	51769.9	791.856	0	36172.4	1735.41	2094.49	116719	31597.9	7666.11	64100.6	0	1650.73	10608.8	4166.79	9848.48	136011	452655	28266.8	14744.8	73396.7	0	8455.5	19683.2	0	20158	20918.7	0	0	0	0	40321.3	0	0	17457.4	4393.65	0	0	6341.62	19919.2	0	0	0	17441.3
886.1	A0A0C4DH73	Immunoglobulin kappa variable 1-12	IGKV1-12	13 kDa	4	0.999906	51769.9	791.856	0	36172.4	1735.41	2094.49	116719	31597.9	7666.11	64100.6	0	1650.73	10608.8	4166.79	9848.48	136011	452655	28266.8	14744.8	73396.7	0	8455.5	19683.2	0	20158	20918.7	0	0	0	0	40321.3	0	0	17457.4	4393.65	0	0	6341.62	19919.2	0	0	0	17441.3
886.2	P01611	Immunoglobulin kappa variable 1D-12	IGKV1D-12	13 kDa	4	0.999906	51769.9	791.856	0	36172.4	1735.41	2094.49	116719	31597.9	7666.11	64100.6	0	1650.73	10608.8	4166.79	9848.48	136011	452655	28266.8	14744.8	73396.7	0	8455.5	19683.2	0	20158	20918.7	0	0	0	0	40321.3	0	0	17457.4	4393.65	0	0	6341.62	19919.2	0	0	0	17441.3
887	P36578	60S ribosomal protein L4	RPL4	48 kDa	6	0.999906	3948817	1590703	1805078	1915938	2470778	1630801	2040494	2242494	1902988	3374109	1119566	2703852	2928780	2041733	2719050	3686394	2976891	2431148	3177326	1315430	929015	1469729	2401775	884078	1273194	994548	1049123	860939	1186936	522340	4345551	1002892	705048	1315210	693008	1612510	1250257	2403099	1603389	1016250	430718	390308	2186780
888	Q16698	2,4-dienoyl-CoA reductase, mitochondrial	DECR1	36 kDa	8	0.999906	7344101	4707554	1977165	1879976	5216184	3016217	5304223	5751920	3879980	4959005	3831643	1738130	5648760	3256000	6496655	6149453	5136667	5175315	5418084	2845726	1561001	1740108	7578643	2913910	3452901	2961478	2648092	1302923	2437688	3261284	19773370	1245348	907383	3016883	1325569	3736483	1928284	3046725	4570529	3013142	1238994	460942	2127590
889	Q9Y5S2	Serine/threonine-protein kinase MRCK beta	CDC42BPB	194 kDa	16	0.999905	5133752	1205720	578205	1745169	4031564	1785657	3328173	3159172	1920165	905932	2118467	1385402	1311948	683855	3151512	5472555	2412105	3810590	2750319	1261986	862477	558998	2112080	706519	1487096	1725501	1396742	525784	1309105	1137121	894832	575557	142038	1369931	232052	1161932	1351169	1393552	2966669	927472	192629	411628	1368220
890	Q16873	Leukotriene C4 synthase	LTC4S	17 kDa	1	0.999905	7261.02	43314.1	482890	268781	619684	551654	368227	1120863	200627	602664	777437	724687	858379	665168	351883	400218	305130	585633	1020259	268306	43264.6	221480	587785	92216.9	365762	125890	287739	332544	898213	529574	0	0	14008.1	310138	702931	919509	576351	140359	235837	169533	121001	178702	380148
891	Q4KMQ2	Anoctamin-6	ANO6	106 kDa	13	0.999904	13750560	4838736	2548269	10024140	9879127	8753362	15523310	10443980	5759624	6572952	7758345	5949727	6134206	5245445	11404130	21004270	8745629	14012650	10036030	3885966	5070246	4470104	9655920	4242945	6475589	6406166	8675460	3264745	6651387	7590885	6010923	3683024	1866265	7943354	3118543	6429243	9328861	6502442	9426551	6498695	2198396	5679818	7323657
892	A0A075B6J9	Immunoglobulin lambda variable 2-18	IGLV2-18	12 kDa	2	0.999904	1875136	440599	956941	560692	1177939	1878336	582740	997324	1711857	196918	458061	659946	689016	572931	140771	1077294	1340639	142738	258098	393050	562616	428812	350371	254071	187884	327015	38626.8	97563.9	421590	116009	399424	116639	11457.4	239752	100794	256416	265222	261126	574888	199226	250495	153728	983726
893	Q9Y6C9	Mitochondrial carrier homolog 2	MTCH2	33 kDa	6	0.999903	11435750	7754887	4572236	8124956	12218650	9946683	13989140	14251060	10700940	13553890	10902170	9706911	13369770	6898083	15840070	16232440	11098650	16239450	14092790	11413260	11539370	6715234	23183450	12475760	11820070	10778170	8089857	9237546	16156470	16381620	6957565	6206642	4502457	13271700	9099165	26764020	16343970	12399450	17312450	11281720	3151747	5315632	10122200
894	Q8IWB7	WD repeat and FYVE domain-containing protein 1	WDFY1	46 kDa	5	0.999903	11907890	5478790	5192749	4956686	8133284	3427970	10183440	7367927	11047960	6736207	4415927	5348076	6990890	4644972	9316219	7519356	5921047	10026610	6986440	5839409	2037279	2457135	4456579	3032678	2883753	6206690	3296051	2368693	3005351	3019123	6485359	1638069	1552188	2714102	1752135	3532866	2251831	3646725	4139498	2806345	1031195	635781	1434606
895	P19086	Guanine nucleotide-binding protein G(z) subunit alpha	GNAZ	41 kDa	6	0.999902	10938700	3799565	1470920	7615102	13126880	9052987	17642170	13002220	5998475	5628244	7781430	5485026	5833321	5322156	12124040	19043970	11720620	16847730	14021590	6637949	4641220	4077881	11330370	5128823	7071393	7596738	6427210	3358718	8218175	7651954	4724906	1998962	1749697	7365978	2557858	6001143	8702745	5782720	12207900	5198876	2230433	5298170	6025281
[truncated: 2,820 more rows]
[truncated: 50 more columns]

## Sheet: Data Legend
The list includes identified proteins with peptide and protein false discovery rates < 1%. Proteins shown in black are those identified by unique peptide sequences that were clearly distinguishable from others. Proteins shown in blue represent grouped master proteins. Proteins shown in grey represent grouped proteins. A quantitative value of “0” indicates that the protein was detected, but did no…
