# Supplementary material for: A Non-targeted Proteomics Newborn Screening Platform for Inborn Errors of Immunity
Source: J Clin Immunol. 2024 Oct 25;45(1):33. doi: 10.1007/s10875-024-01821-7 (PMC11511704; doi:10.1007/s10875-024-01821-7)
Supplement: Supplementary file 3 — Supplementary file3 (XLSX 78 KB) [file 10875_2024_1821_MOESM3_ESM.xlsx]

## Sheet: OMIM
Uniprot Ac.	Protein name	Gene name	Chromosome	Inheritance	Disease category	IUIS2022
P60709	Actin, cytoplasmic 1	ACTB	7	AD	Immunological	Yes
O14791	Apolipoprotein L1	APOL1	22	AD	Immunological	Yes
P60953	Cell division control protein 42 homolog	CDC42	1	AD	Immunological	Yes
P53621	Coatomer subunit alpha	COPA	1	AD	Immunological	Yes
P25445	Tumor necrosis factor receptor superfamily member 6	FAS	10	AD	Immunological	Yes
Q92542	Nicastrin	NCSTN	1	AD	Immunological	Yes
P16885	1-phosphatidylinositol 4,5-bisphosphate phosphodiesterase gamma-2	PLCG2	16	AD	Immunological	Yes
P49768	Presenilin-1	PSEN1	14	AD	Immunological	Yes
Q04206	Transcription factor p65	RELA	11	AD	Immunological	Yes
Q5K651	Sterile alpha motif domain-containing protein 9	SAMD9	7	AD	Immunological	Yes
P61619	Protein transport protein Sec61 subunit alpha isoform 1	SEC61A1	3	AD	Immunological	Yes
P05155	Plasma protease C1 inhibitor	SERPING1	11	AD	Immunological	Yes
P61011	Signal recognition particle 54 kDa protein	SRP54	14	AD	Immunological	Yes
P43405	Tyrosine-protein kinase SYK	SYK	9	AD	Immunological	Yes
P08246	Neutrophil elastase	ELANE	19	AD		Yes
P08631	Tyrosine-protein kinase HCK	HCK	20	AD		Yes
P08865	40S ribosomal protein SA	RPSA	3	AD		Yes
O76094	Signal recognition particle subunit SRP72	SRP72	4	AD		Yes
P40763	Signal transducer and activator of transcription 3	STAT3	17	AD		Yes
Q8IZY2	Phospholipid-transporting ATPase ABCA7	ABCA7	19	AD
Q9NP58	ATP-binding cassette sub-family B member 6, mitochondrial	ABCB6	2	AD
P33527	Multidrug resistance-associated protein 1	ABCC1	16	AD
Q9UNQ0	Broad substrate specificity ATP-binding cassette transporter ABCG2	ABCG2	4	AD
P68032	Actin, alpha cardiac muscle 1	ACTC1	15	AD
P12814	Alpha-actinin-1	ACTN1	14	AD
O43707	Alpha-actinin-4	ACTN4	19	AD
O14672	Disintegrin and metalloproteinase domain-containing protein 10	ADAM10	15	AD
Q9UKV8	Protein argonaute-2	AGO2	8	AD
P05091	Aldehyde dehydrogenase, mitochondrial	ALDH2	12	AD
P09917	Arachidonate 5-lipoxygenase	ALOX5	10	AD
Q9HCJ1	Progressive ankylosis protein homolog	ANKH	5	AD
P50995	Annexin A11	ANXA11	10	AD
P08758	Annexin A5	ANXA5	4	AD
O43747	AP-1 complex subunit gamma-1	AP1G1	16	AD
Q96CW1	AP-2 complex subunit mu	AP2M1	3	AD
P53680	AP-2 complex subunit sigma	AP2S1	19	AD
P02656	Apolipoprotein C-III	APOC3	11	AD
Q9BQE5	Apolipoprotein L2	APOL2	22	AD
Q9UKG1	DCC-interacting protein 13-alpha	APPL1	3	AD
P48444	Coatomer subunit delta	ARCN1	11	AD
Q9Y6D6	Brefeldin A-inhibited guanine nucleotide-exchange protein 1	ARFGEF1	8	AD
Q8WXF7	Atlastin-1	ATL1	14	AD
Q6DD88	Atlastin-3	ATL3	11	AD
P98196	Probable phospholipid-transporting ATPase IH	ATP11A	13	AD
P05023	Sodium/potassium-transporting ATPase subunit alpha-1	ATP1A1	1	AD
P16615	Sarcoplasmic/endoplasmic reticulum calcium ATPase 2	ATP2A2	12	AD
P20020	Plasma membrane calcium-transporting ATPase 1	ATP2B1	12	AD
P98194	Calcium-transporting ATPase type 2C member 1	ATP2C1	3	AD
P21281	V-type proton ATPase subunit B, brain isoform	ATP6V1B2	8	AD
Q8TD16	Protein bicaudal D homolog 2	BICD2	9	AD
O15484	Calpain-5	CAPN5	11	AD
Q9Y2G2	Caspase recruitment domain-containing protein 8	CARD8	19	AD
P22681	E3 ubiquitin-protein ligase CBL	CBL	11	AD
Q9Y5S2	Serine/threonine-protein kinase MRCK beta	CDC42BPB	14	AD
P11597	Cholesteryl ester transfer protein	CETP	16	AD
Q14839	Chromodomain-helicase-DNA-binding protein 4	CHD4	12	AD
Q9H444	Charged multivesicular body protein 4b	CHMP4B	20	AD
Q00610	Clathrin heavy chain 1	CLTC	17	AD
A5YKK6	CCR4-NOT transcription complex subunit 1	CNOT1	16	AD
P02452	Collagen alpha-1(I) chain	COL1A1	17	AD
P49747	Cartilage oligomeric matrix protein	COMP	19	AD
P21964	Catechol O-methyltransferase	COMT	22	AD
P68400	Casein kinase II subunit alpha	CSNK2A1	20	AD
P67870	Casein kinase II subunit beta	CSNK2B	6	AD
P07858	Cathepsin B	CTSB	8	AD
Q13618	Cullin-3	CUL3	2	AD
Q13948	Protein CASP	CUX1	7	AD
P99999	Cytochrome c	CYCS	7	AD
Q96F07	Cytoplasmic FMR1-interacting protein 2	CYFIP2	5	AD
Q16531	DNA damage-binding protein 1	DDB1	11	AD
P26196	Probable ATP-dependent RNA helicase DDX6	DDX6	11	AD
Q9P265	Disco-interacting protein 2 homolog B	DIP2B	12	AD
P36957	Dihydrolipoyllysine-residue succinyltransferase component of 2-oxoglutarate dehydrogenase complex, mitochondrial	DLST	14	AD
Q9UBS4	DnaJ homolog subfamily B member 11	DNAJB11	3	AD
Q9H3Z4	DnaJ homolog subfamily C member 5	DNAJC5	20	AD
Q05193	Dynamin-1	DNM1	9	AD
Q14204	Cytoplasmic dynein 1 heavy chain 1	DYNC1H1	14	AD
Q13627	Dual specificity tyrosine-phosphorylation-regulated kinase 1A	DYRK1A	21	AD
P13639	Elongation factor 2	EEF2	19	AD
Q12805	EGF-containing fibulin-like extracellular matrix protein 1	EFEMP1	2	AD
Q08426	Peroxisomal bifunctional enzyme	EHHADH	3	AD
Q04637	Eukaryotic translation initiation factor 4 gamma 1	EIF4G1	3	AD
P63241	Eukaryotic translation initiation factor 5A-1	EIF5A	17	AD
P23142	Fibulin-1	FBLN1	22	AD
P35555	Fibrillin-1	FBN1	15	AD
P14324	Farnesyl pyrophosphate synthase	FDPS	1	AD
O75369	Filamin-B	FLNB	3	AD
Q14315	Filamin-C	FLNC	7	AD
P02751	Fibronectin	FN1	2	AD
P02794	Ferritin heavy chain	FTH1	11	AD
P35637	RNA-binding protein FUS	FUS	16	AD
Q14697	Neutral alpha-glucosidase AB	GANAB	11	AD
P41250	Glycine--tRNA ligase	GARS1	7	AD
Q92990	Glomulin	GLMN	1	AD
P00367	Glutamate dehydrogenase 1, mitochondrial	GLUD1	10	AD
P29992	Guanine nucleotide-binding protein subunit alpha-11	GNA11	19	AD
P04899	Guanine nucleotide-binding protein G(i) subunit alpha-2	GNAI2	3	AD
P08754	Guanine nucleotide-binding protein G(i) subunit alpha	GNAI3	1	AD
P63092	Guanine nucleotide-binding protein G(s) subunit alpha isoforms short	GNAS	20	AD
P62873	Guanine nucleotide-binding protein G(I)/G(S)/G(T) subunit beta-1	GNB1	1	AD
P43304	Glycerol-3-phosphate dehydrogenase, mitochondrial	GPD2	2	AD
P06396	Gelsolin	GSN	9	AD
P02724	Glycophorin-A	GYPA	4	AD
P04921	Glycophorin-C	GYPC	2	AD
P10412	Histone H1.4	H1-4	6	AD
Q14520	Hyaluronan-binding protein 2	HABP2	10	AD
Q16775	Hydroxyacylglutathione hydrolase, mitochondrial	HAGH	16	AD
P69905	Hemoglobin subunit alpha	HBA1	16	AD
P02042	Hemoglobin subunit delta	HBD	11	AD
P69891	Hemoglobin subunit gamma-1	HBG1	11	AD
P69892	Hemoglobin subunit gamma-2	HBG2	11	AD
P08397	Porphobilinogen deaminase	HMBS	11	AD
Q96RW7	Hemicentin-1	HMCN1	1	AD
P09651	Heterogeneous nuclear ribonucleoprotein A1	HNRNPA1	12	AD
P22626	Heterogeneous nuclear ribonucleoproteins A2/B1	HNRNPA2B1	7	AD
P61978	Heterogeneous nuclear ribonucleoprotein K	HNRNPK	9	AD
Q00839	Heterogeneous nuclear ribonucleoprotein U	HNRNPU	1	AD
P01112	GTPase HRas	HRAS	11	AD
P04196	Histidine-rich glycoprotein	HRG	3	AD
P04792	Heat shock protein beta-1	HSPB1	7	AD
Q9Y6M1	Insulin-like growth factor 2 mRNA-binding protein 2	IGF2BP2	3	AD
Q27J81	Inverted formin-2	INF2	14	AD
P17301	Integrin alpha-2	ITGA2	5	AD
O15554	Intermediate conductance calcium-activated potassium channel protein 4	KCNN4	19	AD
O60333	Kinesin-like protein KIF1B	KIF1B	1	AD
O00139	Kinesin-like protein KIF2A	KIF2A	5	AD
P08779	Keratin, type I cytoskeletal 16	KRT16	17	AD
Q04695	Keratin, type I cytoskeletal 17	KRT17	17	AD
P35908	Keratin, type II cytoskeletal 2 epidermal	KRT2	12	AD
P12035	Keratin, type II cytoskeletal 3	KRT3	12	AD
P13647	Keratin, type II cytoskeletal 5	KRT5	12	AD
P02538	Keratin, type II cytoskeletal 6A	KRT6A	12	AD
P35527	Keratin, type I cytoskeletal 9	KRT9	17	AD
Q68DH5	G-protein coupled receptor-associated protein LMBRD2	LMBRD2	5	AD
P08519	Apolipoprotein(a)	LPA	6	AD
Q8IWT6	Volume-regulated anion channel subunit LRRC8A	LRRC8A	9	AD
P61626	Lysozyme C	LYZ	12	AD
Q9UPN3	Microtubule-actin cross-linking factor 1, isoforms 1/2/3/5	MACF1	1	AD
Q02750	Dual specificity mitogen-activated protein kinase kinase 1	MAP2K1	15	AD
P36507	Dual specificity mitogen-activated protein kinase kinase 2	MAP2K2	19	AD
P28482	Mitogen-activated protein kinase 1	MAPK1	22	AD
Q15555	Microtubule-associated protein RP/EB family member 2	MAPRE2	18	AD
P43243	Matrin-3	MATR3	5	AD
P11226	Mannose-binding protein C	MBL2	10	AD
P49736	DNA replication licensing factor MCM2	MCM2	3	AD
Q86YT6	E3 ubiquitin-protein ligase MIB1	MIB1	18	AD
Q13126	S-methyl-5'-thioadenosine phosphorylase	MTAP	9	AD
P42345	Serine/threonine-protein kinase mTOR	MTOR	1	AD
P53602	Diphosphomevalonate decarboxylase	MVD	16	AD
Q7Z406	Myosin-14	MYH14	19	AD
P35579	Myosin-9	MYH9	22	AD
Q9NZM1	Myoferlin	MYOF	10	AD
Q9BXJ9	N-alpha-acetyltransferase 15, NatA auxiliary subunit	NAA15	4	AD
Q96PU5	E3 ubiquitin-protein ligase NEDD4-like	NEDD4L	18	AD
Q0ZGT2	Nexilin	NEXN	1	AD
P35240	Merlin	NF2	22	AD
O14745	Na(+)/H(+) exchange regulatory cofactor NHE-RF1	NHERF1(SLC9A3R1)	17	AD
P16083	Ribosyldihydronicotinamide dehydrogenase [quinone]	NQO2	6	AD
P46459	Vesicle-fusing ATPase	NSF	17	AD
P07237	Protein disulfide-isomerase	P4HB	17	AD
P43034	Platelet-activating factor acetylhydrolase IB subunit alpha	PAFAH1B1	17	AD
Q13177	Serine/threonine-protein kinase PAK 2	PAK2	3	AD
Q9NVE7	4'-phosphopantetheine phosphatase	PANK4	1	AD
Q8NBP7	Proprotein convertase subtilisin/kexin type 9	PCSK9	1	AD
Q9BUL8	Programmed cell death protein 10	PDCD10	3	AD
P07737	Profilin-1	PFN1	17	AD
Q14651	Plastin-1	PLS1	3	AD
Q15126	Phosphomevalonate kinase	PMVK	1	AD
Q9H488	GDP-fucose protein O-fucosyltransferase 1	POFUT1	20	AD
P50336	Protoporphyrinogen oxidase	PPOX	1	AD
P62140	Serine/threonine-protein phosphatase PP1-beta catalytic subunit	PPP1CB	2	AD
O14974	Protein phosphatase 1 regulatory subunit 12A	PPP1R12A	12	AD
Q14738	Serine/threonine-protein phosphatase 2A 56 kDa regulatory subunit delta isoform	PPP2R5D	6	AD
P17612	cAMP-dependent protein kinase catalytic subunit alpha	PRKACA	19	AD
P10644	cAMP-dependent protein kinase type I-alpha regulatory subunit	PRKAR1A	17	AD
P14314	Glucosidase 2 subunit beta	PRKCSH	19	AD
Q13976	cGMP-dependent protein kinase 1	PRKG1	10	AD
P04156	Major prion protein	PRNP	20	AD
Q6P2Q9	Pre-mRNA-processing-splicing factor 8	PRPF8	17	AD
O00232	26S proteasome non-ATPase regulatory subunit 12	PSMD12	17	AD
P18031	Tyrosine-protein phosphatase non-receptor type 1	PTPN1	20	AD
Q06124	Tyrosine-protein phosphatase non-receptor type 11	PTPN11	12	AD
Q00577	Transcriptional activator protein Pur-alpha	PURA	5	AD
Q15907	Ras-related protein Rab-11B	RAB11B	19	AD
P63000	Ras-related C3 botulinum toxin substrate 1	RAC1	7	AD
P11233	Ras-related protein Ral-A	RALA	7	AD
Q9Y4G8	Rap guanine nucleotide exchange factor 2	RAPGEF2	4	AD
P20936	Ras GTPase-activating protein 1	RASA1	5	AD
O95786	Antiviral innate immune response receptor RIG-I	RIGI(DDX58)	9	AD
P26373	60S ribosomal protein L13	RPL13	16	AD
P61313	60S ribosomal protein L15	RPL15	3	AD
Q07020	60S ribosomal protein L18	RPL18	19	AD
P61353	60S ribosomal protein L27	RPL27	17	AD
P46777	60S ribosomal protein L5	RPL5	1	AD
P46783	40S ribosomal protein S10	RPS10	6	AD
P62244	40S ribosomal protein S15a	RPS15A	16	AD
P08708	40S ribosomal protein S17	RPS17	15	AD
P39019	40S ribosomal protein S19	RPS19	19	AD
P62266	40S ribosomal protein S23	RPS23	5	AD
P62847	40S ribosomal protein S24	RPS24	10	AD
P42677	40S ribosomal protein S27	RPS27	1	AD
P62857	40S ribosomal protein S28	RPS28	19	AD
P62081	40S ribosomal protein S7	RPS7	2	AD
P62070	Ras-related protein R-Ras2	RRAS2	11	AD
O75298	Reticulon-2	RTN2	19	AD
Q9UGP8	Translocation protein SEC63 homolog	SEC63	6	AD
Q9UHD8	Septin-9	SEPTIN9	17	AD
P05546	Heparin cofactor 2	SERPIND1	22	AD
Q99574	Neuroserpin	SERPINI1	3	AD
Q02978	Mitochondrial 2-oxoglutarate/malate carrier protein	SLC25A11	17	AD
Q9NP59	Solute carrier family 40 member 1	SLC40A1	2	AD
Q15796	Mothers against decapentaplegic homolog 2	SMAD2	18	AD
Q9UQE7	Structural maintenance of chromosomes protein 3	SMC3	10	AD
A6NHR9	Structural maintenance of chromosomes flexible hinge domain-containing protein 1	SMCHD1	18	AD
P37840	Alpha-synuclein	SNCA	4	AD
Q99523	Sortilin	SORT1	1	AD
Q13813	Spectrin alpha chain, non-erythrocytic 1	SPTAN1	9	AD
P11277	Spectrin beta chain, erythrocytic	SPTB	14	AD
Q01082	Spectrin beta chain, non-erythrocytic 1	SPTBN1	2	AD
O15269	Serine palmitoyltransferase 1	SPTLC1	9	AD
O15270	Serine palmitoyltransferase 2	SPTLC2	14	AD
Q658P3	Metalloreductase STEAP3	STEAP3	2	AD
Q15831	Serine/threonine-protein kinase STK11	STK11	19	AD
Q7L7X3	Serine/threonine-protein kinase TAO1	TAOK1	17	AD
Q13148	TAR DNA-binding protein 43	TARDBP	1	AD
Q15582	Transforming growth factor-beta-induced protein ig-h3	TGFBI	5	AD
Q9BTV4	Transmembrane protein 43	TMEM43	3	AD
O94886	CSC1-like protein 1	TMEM63A	1	AD
P24821	Tenascin	TNC	9	AD
O14787	Transportin-2	TNPO2	19	AD
Q9Y5L0	Transportin-3	TNPO3	7	AD
O60784	Target of Myb protein 1	TOM1	22	AD
P09493	Tropomyosin alpha-1 chain	TPM1	15	AD
P07951	Tropomyosin beta chain	TPM2	9	AD
Q9Y210	Short transient receptor potential channel 6	TRPC6	11	AD
P02766	Transthyretin	TTR	18	AD
P68366	Tubulin alpha-4A chain	TUBA4A	2	AD
Q9NY65	Tubulin alpha-8 chain	TUBA8	22	AD
P07437	Tubulin beta chain	TUBB	6	AD
Q9H4B7	Tubulin beta-1 chain	TUBB1	20	AD
Q13885	Tubulin beta-2A chain	TUBB2A	6	AD
P68371	Tubulin beta-4B chain	TUBB4B	9	AD
Q05086	Ubiquitin-protein ligase E3A	UBE3A	15	AD
P31930	Cytochrome b-c1 complex subunit 1, mitochondrial	UQCRC1	16	AD
Q93009	Ubiquitin carboxyl-terminal hydrolase 7	USP7	16	AD
O95292	Vesicle-associated membrane protein-associated protein B/C	VAPB	20	AD
P18206	Vinculin	VCL	10	AD
P55072	Transitional endoplasmic reticulum ATPase	VCP	9	AD
P08670	Vimentin	VIM	10	AD
O95497	Pantetheinase	VNN1	6	AD
Q9H269	Vacuolar protein sorting-associated protein 16 homolog	VPS16	20	AD
Q96QK1	Vacuolar protein sorting-associated protein 35	VPS35	16	AD
P23381	Tryptophan--tRNA ligase, cytoplasmic	WARS1	14	AD
Q9BZH6	WD repeat-containing protein 11	WDR11	10	AD
Q9Y2I8	WD repeat-containing protein 37	WDR37	10	AD
P61981	14-3-3 protein gamma	YWHAG	7	AD
Q5T4F4	Protrudin	ZFYVE27	10	AD
P23458	Tyrosine-protein kinase JAK1	JAK1	1	AD, ARLOF	Immunological	Yes
P42224	Signal transducer and activator of transcription 1-alpha/beta	STAT1	2	AD, ARLOF	Immunological	Yes
O00170	AH receptor-interacting protein	AIP	11	AD, Somatic mutation
Q9UKJ5	Cysteine-rich hydrophobic domain-containing protein 2	CHIC2	4	AD, Somatic mutation
P42892	Endothelin-converting enzyme 1	ECE1	1	AD, Somatic mutation
P01911	HLA class II histocompatibility antigen, DRB1 beta chain	HLA-DRB1	6	AD, Somatic mutation
O60674	Tyrosine-protein kinase JAK2	JAK2	9	AD, Somatic mutation
P35232	Prohibitin	PHB	12	AD, Somatic mutation
P22694	cAMP-dependent protein kinase catalytic subunit beta	PRKACB	1	AD, Somatic mutation
Q99961	Endophilin-A2	SH3GL1	19	AD, Somatic mutation
Q7Z6B7	SLIT-ROBO Rho GTPase-activating protein 1	SRGAP1	12	AD, Somatic mutation
P48735	Isocitrate dehydrogenase [NADP], mitochondrial	IDH2	15	AD?
Q76LX8	A disintegrin and metalloproteinase with thrombospondin motifs 13	ADAMTS13	9	AR	Hematologic
P00568	Adenylate kinase isoenzyme 1	AK1	9	AR	Hematologic
Q01432	AMP deaminase 3	AMPD3	11	AR	Hematologic
P16157	Ankyrin-1	ANK1	8	AR	Hematologic
Q4KMQ2	Anoctamin-6	ANO6	12	AR	Hematologic
P50895	Basal cell adhesion molecule	BCAM	19	AR	Hematologic
P07738	Bisphosphoglycerate mutase	BPGM	7	AR	Hematologic
P16671	Platelet glycoprotein 4	CD36	7	AR	Hematologic
P00167	Cytochrome b5	CYB5A	18	AR	Hematologic
P00387	NADH-cytochrome b5 reductase 3	CYB5R3	22	AR	Hematologic
P00374	Dihydrofolate reductase	DHFR	5	AR	Hematologic
P11171	Protein 4.1	EPB41	1	AR	Hematologic
P16452	Erythrocyte membrane protein band 4.2	EPB42	15	AR	Hematologic
P00742	Coagulation factor X	F10	13	AR	Hematologic
P03951	Coagulation factor XI	F11	4	AR	Hematologic
P00488	Coagulation factor XIII A chain	F13A1	6	AR	Hematologic
P05160	Coagulation factor XIII B chain	F13B	1	AR	Hematologic
P00734	Prothrombin	F2	11	AR	Hematologic
P12259	Coagulation factor V	F5	1	AR	Hematologic
P08709	Coagulation factor VII	F7	13	AR	Hematologic
P02671	Fibrinogen alpha chain	FGA	4	AR	Hematologic
P02675	Fibrinogen beta chain	FGB	4	AR	Hematologic
P02679	Fibrinogen gamma chain	FGG	4	AR	Hematologic
P02792	Ferritin light chain	FTL	19	AR	Hematologic
O15117	FYN-binding protein 1	FYB1	5	AR	Hematologic
P48506	Glutamate--cysteine ligase catalytic subunit	GCLC	6	AR	Hematologic
P07359	Platelet glycoprotein Ib alpha chain	GP1BA	17	AR	Hematologic
P13224	Platelet glycoprotein Ib beta chain	GP1BB	22	AR	Hematologic
Q9HCN6	Platelet glycoprotein VI	GP6	19	AR	Hematologic
P14770	Platelet glycoprotein IX	GP9	3	AR	Hematologic
P06744	Glucose-6-phosphate isomerase	GPI	19	AR	Hematologic
P07203	Glutathione peroxidase 1	GPX1	3	AR	Hematologic
P00390	Glutathione reductase, mitochondrial	GSR	8	AR	Hematologic
P68871	Hemoglobin subunit beta	HBB	11	AR	Hematologic
P19367	Hexokinase-1	HK1	10	AR	Hematologic
P00738	Haptoglobin	HP	16	AR	Hematologic
P08514	Integrin alpha-IIb	ITGA2B	17	AR	Hematologic
P05106	Integrin beta-3	ITGB3	17	AR	Hematologic
P03952	Plasma kallikrein	KLKB1	4	AR	Hematologic
P01042	Kininogen-1	KNG1	3	AR	Hematologic
Q14739	Delta(14)-sterol reductase LBR	LBR	1	AR	Hematologic
P49257	Protein ERGIC-53	LMAN1	18	AR	Hematologic
O95866	Megakaryocyte and platelet inhibitory receptor G6b	MPIG6B	6	AR	Hematologic
Q6ZNJ1	Neurobeachin-like protein 2	NBEAL2	3	AR	Hematologic
Q9H0P0	Cytosolic 5'-nucleotidase 3A	NT5C3A	7	AR	Hematologic
Q92508	Piezo-type mechanosensitive ion channel component 1	PIEZO1	16	AR	Hematologic
P30613	Pyruvate kinase PKLR	PKLR	1	AR	Hematologic
P47712	Cytosolic phospholipase A2	PLA2G4A	1	AR	Hematologic
P04070	Vitamin K-dependent protein C	PROC	2	AR	Hematologic
P07225	Vitamin K-dependent protein S	PROS1	3	AR	Hematologic
Q9Y5S9	RNA-binding protein 8A	RBM8A	1	AR	Hematologic
Q02094	Ammonium transporter Rh type A	RHAG	6	AR	Hematologic
P18577	Blood group Rh(CE) polypeptide	RHCE	1	AR	Hematologic
Q15437	Protein transport protein Sec23B	SEC23B	20	AR	Hematologic
P01009	Alpha-1-antitrypsin	SERPINA1	14	AR	Hematologic
P01008	Antithrombin-III	SERPINC1	1	AR	Hematologic
P05121	Plasminogen activator inhibitor 1	SERPINE1	7	AR	Hematologic
P08697	Alpha-2-antiplasmin	SERPINF2	17	AR	Hematologic
P41440	Reduced folate transporter	SLC19A1	21	AR	Hematologic
P02730	Band 3 anion transport protein	SLC4A1	17	AR	Hematologic
Q00796	Sorbitol dehydrogenase	SORD	15	AR	Hematologic
P02549	Spectrin alpha chain, erythrocytic 1	SPTA1	1	AR	Hematologic
P12931	Proto-oncogene tyrosine-protein kinase Src	SRC	20	AR	Hematologic
P24557	Thromboxane-A synthase	TBXAS1	7	AR	Hematologic
P02787	Serotransferrin	TF	3	AR	Hematologic
P60174	Triosephosphate isomerase	TPI1	12	AR	Hematologic
P04275	von Willebrand factor	VWF	12	AR	Hematologic
P00813	Adenosine deaminase	ADA	20	AR	Immunological	Yes
P55265	Double-stranded RNA-specific adenosine deaminase	ADAR	1	AR	Immunological	Yes
P54819	Adenylate kinase 2, mitochondrial	AK2	1	AR	Immunological	Yes
O00203	AP-3 complex subunit beta-1	AP3B1	5	AR	Immunological	Yes
O14617	AP-3 complex subunit delta-1	AP3D1	19	AR	Immunological	Yes
Q92888	Rho guanine nucleotide exchange factor 1	ARHGEF1	19	AR	Immunological	Yes
O15143	Actin-related protein 2/3 complex subunit 1B	ARPC1B	7	AR	Immunological	Yes
Q9NVI7	ATPase family AAA domain-containing protein 3A	ATAD3A	1	AR	Immunological	Yes
Q13315	Serine-protein kinase ATM	ATM	11	AR	Immunological	Yes
P61769	Beta-2-microglobulin	B2M	15	AR	Immunological	Yes
P02746	Complement C1q subcomponent subunit B	C1QB	1	AR	Immunological	Yes
P02747	Complement C1q subcomponent subunit C	C1QC	1	AR	Immunological	Yes
P00736	Complement C1r subcomponent	C1R	12	AR	Immunological	Yes
P09871	Complement C1s subcomponent	C1S	12	AR	Immunological	Yes
P06681	Complement C2	C2	6	AR	Immunological	Yes
P01024	Complement C3	C3	19	AR	Immunological	Yes
P0C0L4	Complement C4-A	C4A	6	AR	Immunological	Yes
P0C0L5	Complement C4-B	C4B	6	AR	Immunological	Yes
P01031	Complement C5	C5	9	AR	Immunological	Yes
P13671	Complement component C6	C6	5	AR	Immunological	Yes
P10643	Complement component C7	C7	5	AR	Immunological	Yes
P07357	Complement component C8 alpha chain	C8A	1	AR	Immunological	Yes
P07358	Complement component C8 beta chain	C8B	1	AR	Immunological	Yes
P07360	Complement component C8 gamma chain	C8G	9	AR	Immunological	Yes
P02748	Complement component C9	C9	5	AR	Immunological	Yes
Q9H257	Caspase recruitment domain-containing protein 9	CARD9	9	AR	Immunological	Yes
P20963	T-cell surface glycoprotein CD3 zeta chain	CD247	1	AR	Immunological	Yes
P04234	T-cell surface glycoprotein CD3 delta chain	CD3D	11	AR	Immunological	Yes
P07766	T-cell surface glycoprotein CD3 epsilon chain	CD3E	11	AR	Immunological	Yes
P00751	Complement factor B	CFB	6	AR	Immunological	Yes
P00746	Complement factor D	CFD	19	AR	Immunological	Yes
P08603	Complement factor H	CFH	1	AR	Immunological	Yes
Q9BXR6	Complement factor H-related protein 5	CFHR5	1	AR	Immunological	Yes
P05156	Complement factor I	CFI	4	AR	Immunological	Yes
O15111	Inhibitor of nuclear factor kappa-B kinase subunit alpha	CHUK	10	AR	Immunological	Yes
Q99828	Calcium and integrin-binding protein 1	CIB1	15	AR	Immunological	Yes
P51798	H(+)/Cl(-) exchange transporter 7	CLCN7	16	AR	Immunological	Yes
Q9Y678	Coatomer subunit gamma-1	COPG1	3	AR	Immunological	Yes
P31146	Coronin-1A	CORO1A	16	AR	Immunological	Yes
P17812	CTP synthase 1	CTPS1	1	AR	Immunological	Yes
P13498	Cytochrome b-245 light chain	CYBA	16	AR	Immunological	Yes
Q9BQA9	Cytochrome b-245 chaperone 1	CYBC1	17	AR	Immunological	Yes
Q9H4E7	Differentially expressed in FDCP 6 homolog	DEF6	6	AR	Immunological	Yes
O60610	Protein diaphanous homolog 1	DIAPH1	5	AR	Immunological	Yes
Q92608	Dedicator of cytokinesis protein 2	DOCK2	5	AR	Immunological	Yes
Q8NF50	Dedicator of cytokinesis protein 8	DOCK8	9	AR	Immunological	Yes
Q7Z2Z2	Elongation factor-like GTPase 1	EFL1	15	AR	Immunological	Yes
Q9HCE0	Ectopic P granules protein 5 homolog	EPG5	18	AR	Immunological	Yes
P08637	Low affinity immunoglobulin gamma Fc region receptor III-A	FCGR3A	1	AR	Immunological	Yes
O75636	Ficolin-3	FCN3	1	AR	Immunological	Yes
Q86UX7	Fermitin family homolog 3	FERMT3	11	AR	Immunological	Yes
P09601	Heme oxygenase 1	HMOX1	22	AR	Immunological	Yes
Q9Y4L1	Hypoxia up-regulated protein 1	HYOU1	11	AR	Immunological	Yes
P01871	Immunoglobulin heavy constant mu	IGHM	14	AR	Immunological	Yes
P01834	Immunoglobulin kappa constant	IGKC	2	AR	Immunological	Yes
O14920	Inhibitor of nuclear factor kappa-B kinase subunit beta	IKBKB	8	AR	Immunological	Yes
Q9NWZ3	Interleukin-1 receptor-associated kinase 4	IRAK4	12	AR	Immunological	Yes
P05161	Ubiquitin-like protein ISG15	ISG15	1	AR	Immunological	Yes
P05107	Integrin beta-2	ITGB2	21	AR	Immunological	Yes
Q8N5M9	Protein jagunal homolog 1	JAGN1	3	AR	Immunological	Yes
P06239	Tyrosine-protein kinase Lck	LCK	1	AR	Immunological	Yes
Q13094	Lymphocyte cytosolic protein 2	LCP2	5	AR	Immunological	Yes
Q92539	Phosphatidate phosphatase LPIN2	LPIN2	18	AR	Immunological	Yes
P50851	Lipopolysaccharide-responsive and beige-like anchor protein	LRBA	4	AR	Immunological	Yes
Q99698	Lysosomal-trafficking regulator	LYST	1	AR	Immunological	Yes
Q13724	Mannosyl-oligosaccharide glucosidase	MOGS	2	AR	Immunological	Yes
P11836	B-lymphocyte antigen CD20	MS4A1	11	AR	Immunological	Yes
P11586	C-1-tetrahydrofolate synthase, cytoplasmic	MTHFD1	14	AR	Immunological	Yes
A2RRP1	Neuroblastoma-amplified sequence	NBAS	2	AR	Immunological	Yes
P14598	Neutrophil cytosol factor 1	NCF1	7	AR	Immunological	Yes
P19878	Neutrophil cytosol factor 2	NCF2	1	AR	Immunological	Yes
Q15080	Neutrophil cytosol factor 4	NCF4	22	AR	Immunological	Yes
Q9Y2A7	Nck-associated protein 1	NCKAP1	2	AR	Immunological	Yes
P55160	Nck-associated protein 1-like	NCKAP1L	12	AR	Immunological	Yes
Q96D31	Calcium release-activated calcium channel protein 1	ORAI1	12	AR	Immunological	Yes
Q96BN8	Ubiquitin thioesterase otulin	OTULIN	5	AR	Immunological	Yes
P12955	Xaa-Pro dipeptidase	PEPD	19	AR	Immunological	Yes
P00491	Purine nucleoside phosphorylase	PNP	14	AR	Immunological	Yes
P14222	Perforin-1	PRF1	10	AR	Immunological	Yes
Q05655	Protein kinase C delta type	PRKCD	3	AR	Immunological	Yes
P78527	DNA-dependent protein kinase catalytic subunit	PRKDC	8	AR	Immunological	Yes
Q969U7	Proteasome assembly chaperone 2	PSMG2	18	AR	Immunological	Yes
P08575	Receptor-type tyrosine-protein phosphatase C	PTPRC	1	AR	Immunological	Yes
P51159	Ras-related protein Rab-27A	RAB27A	15	AR	Immunological	Yes
P49792	E3 SUMO-protein ligase RanBP2	RANBP2	2	AR	Immunological	Yes
Q04864	Proto-oncogene c-Rel	REL	2	AR	Immunological	Yes
P84095	Rho-related GTP-binding protein RhoG	RHOG	11	AR	Immunological	Yes
Q96EP0	E3 ubiquitin-protein ligase RNF31	RNF31	14	AR	Immunological	Yes
Q9Y3Z3	Deoxynucleoside triphosphate triphosphohydrolase SAMHD1	SAMHD1	20	AR	Immunological	Yes
Q9Y3A5	Ribosome maturation protein SBDS	SBDS	7	AR	Immunological	Yes
Q15477	Helicase SKI2W	SKIC2(SKIV2L)	6	AR	Immunological	Yes
Q6PGP7	Tetratricopeptide repeat protein 37	SKIC3(TTC37)	5	AR	Immunological	Yes
Q92504	Zinc transporter SLC39A7	SLC39A7	6	AR	Immunological	Yes
Q13586	Stromal interaction molecule 1	STIM1	11	AR	Immunological	Yes
O75558	Syntaxin-11	STX11	6	AR	Immunological	Yes
Q15833	Syntaxin-binding protein 2	STXBP2	19	AR	Immunological	Yes
Q03518	Antigen peptide transporter 1	TAP1	6	AR	Immunological	Yes
Q03519	Antigen peptide transporter 2	TAP2	6	AR	Immunological	Yes
O15533	Tapasin	TAPBP	6	AR	Immunological	Yes
Q13488	V-type proton ATPase 116 kDa subunit a isoform 3	TCIRG1	11	AR	Immunological	Yes
P02786	Transferrin receptor protein 1	TFRC	3	AR	Immunological	Yes
P01137	Transforming growth factor beta-1 proprotein	TGFB1	19	AR	Immunological	Yes
Q7Z403	Transmembrane channel-like protein 6	TMC6	17	AR	Immunological	Yes
Q8IU68	Transmembrane channel-like protein 8	TMC8	17	AR	Immunological	Yes
P29144	Tripeptidyl-peptidase 2	TPP2	13	AR	Immunological	Yes
P01848	T cell receptor alpha constant	TRAC	14	AR	Immunological	Yes
Q70J99	Protein unc-13 homolog D	UNC13D	15	AR	Immunological	Yes
Q9NRW7	Vacuolar protein sorting-associated protein 45	VPS45	1	AR	Immunological	Yes
O75083	WD repeat-containing protein 1	WDR1	4	AR	Immunological	Yes
Q07021	Complement component 1 Q subcomponent-binding protein, mitochondrial	C1QBP	17	AR	Immunological
Q9BWP8	Collectin-11	COLEC11	2	AR	Immunological
O75907	Diacylglycerol O-acyltransferase 1	DGAT1	8	AR	Immunological
Q02413	Desmoglein-1	DSG1	18	AR	Immunological
P11678	Eosinophil peroxidase	EPX	17	AR	Immunological
P01859	Immunoglobulin heavy constant gamma 2	IGHG2	14	AR	Immunological
P48740	Mannan-binding lectin serine protease 1	MASP1	3	AR	Immunological
P05164	Myeloperoxidase	MPO	17	AR	Immunological
P49959	Double-strand break repair protein MRE11	MRE11	11	AR	Immunological
Q92597	Protein NDRG1	NDRG1	8	AR	Immunological
P00747	Plasminogen	PLG	6	AR	Immunological
P40306	Proteasome subunit beta type-10	PSMB10	16	AR	Immunological
Q92878	DNA repair protein RAD50	RAD50	5	AR	Immunological
Q7LDG7	RAS guanyl-releasing protein 2	RASGRP2	11	AR	Immunological
O43826	Glucose-6-phosphate exchanger SLC37A4	SLC37A4	11	AR	Immunological
P28288	ATP-binding cassette sub-family D member 3	ABCD3	1	AR	Metabolic
Q13085	Acetyl-CoA carboxylase 1	ACACA	17	AR	Metabolic
Q9H845	Complex I assembly factor ACAD9, mitochondrial	ACAD9	3	AR	Metabolic
P11310	Medium-chain specific acyl-CoA dehydrogenase, mitochondrial	ACADM	1	AR	Metabolic
P16219	Short-chain specific acyl-CoA dehydrogenase, mitochondrial	ACADS	12	AR	Metabolic
P49748	Very long-chain specific acyl-CoA dehydrogenase, mitochondrial	ACADVL	17	AR	Metabolic
P24752	Acetyl-CoA acetyltransferase, mitochondrial	ACAT1	11	AR	Metabolic
Q15067	Peroxisomal acyl-coenzyme A oxidase 1	ACOX1	17	AR	Metabolic
Q15848	Adiponectin	ADIPOQ	3	AR	Metabolic
P55263	Adenosine kinase	ADK	10	AR	Metabolic
P30566	Adenylosuccinate lyase	ADSL	22	AR	Metabolic
P02771	Alpha-fetoprotein	AFP	4	AR	Metabolic
Q53H12	Acylglycerol kinase, mitochondrial	AGK	7	AR	Metabolic
P35573	Glycogen debranching enzyme	AGL	1	AR	Metabolic
P21549	Serine--pyruvate aminotransferase	AGXT	2	AR	Metabolic
P23526	Adenosylhomocysteinase	AHCY	20	AR	Metabolic
P13716	Delta-aminolevulinic acid dehydratase	ALAD	9	AR	Metabolic
P02768	Serum albumin	ALB	4	AR	Metabolic
P30038	Delta-1-pyrroline-5-carboxylate dehydrogenase, mitochondrial	ALDH4A1	1	AR	Metabolic
Q02252	Methylmalonate-semialdehyde dehydrogenase [acylating], mitochondrial	ALDH6A1	14	AR	Metabolic
P04075	Fructose-bisphosphate aldolase A	ALDOA	16	AR	Metabolic
P05062	Fructose-bisphosphate aldolase B	ALDOB	9	AR	Metabolic
Q9BT22	Chitobiosyldiphosphodolichol beta-mannosyltransferase	ALG1	16	AR	Metabolic
P05186	Alkaline phosphatase, tissue-nonspecific isozyme	ALPL	1	AR	Metabolic
Q9Y5C1	Angiopoietin-related protein 3	ANGPTL3	1	AR	Metabolic
P02743	Serum amyloid P-component	APCS	1	AR	Metabolic
P02647	Apolipoprotein A-I	APOA1	11	AR	Metabolic
P02652	Apolipoprotein A-II	APOA2	1	AR	Metabolic
P04114	Apolipoprotein B-100	APOB	2	AR	Metabolic
P02655	Apolipoprotein C-II	APOC2	19	AR	Metabolic
P07741	Adenine phosphoribosyltransferase	APRT	16	AR	Metabolic
P05089	Arginase-1	ARG1	6	AR	Metabolic
Q13510	Acid ceramidase	ASAH1	8	AR	Metabolic
P04424	Argininosuccinate lyase	ASL	7	AR	Metabolic
P31939	Bifunctional purine biosynthesis protein PURH	ATIC	2	AR	Metabolic
P25705	ATP synthase subunit alpha, mitochondrial	ATP5F1A	18	AR	Metabolic
Q14032	Bile acid-CoA:amino acid N-acyltransferase	BAAT	9	AR	Metabolic
P06276	Cholinesterase	BCHE	3	AR	Metabolic
Q9Y276	Mitochondrial chaperone BCS1	BCS1L	2	AR	Metabolic
P53004	Biliverdin reductase A	BLVRA	7	AR	Metabolic
P43251	Biotinidase	BTD	3	AR	Metabolic
P00918	Carbonic anhydrase 2	CA2	8	AR	Metabolic
Q9NWW5	Ceroid-lipofuscinosis neuronal protein 6	CLN6	15	AR	Metabolic
Q9UP83	Conserved oligomeric Golgi complex subunit 5	COG5	7	AR	Metabolic
P15169	Carboxypeptidase N catalytic chain	CPN1	10	AR	Metabolic
P36551	Oxygen-dependent coproporphyrinogen-III oxidase, mitochondrial	CPOX	3	AR	Metabolic
P31327	Carbamoyl-phosphate synthase [ammonia], mitochondrial	CPS1	2	AR	Metabolic
P50416	Carnitine O-palmitoyltransferase 1, liver isoform	CPT1A	11	AR	Metabolic
P23786	Carnitine O-palmitoyltransferase 2, mitochondrial	CPT2	1	AR	Metabolic
P32929	Cystathionine gamma-lyase	CTH	1	AR	Metabolic
P07339	Cathepsin D	CTSD	11	AR	Metabolic
P08574	Cytochrome c1, heme protein, mitochondrial	CYC1	8	AR	Metabolic
Q7Z4W1	L-xylulose reductase	DCXR	17	AR	Metabolic
P39656	Dolichyl-diphosphooligosaccharide--protein glycosyltransferase 48 kDa subunit	DDOST	1	AR	Metabolic
P10515	Dihydrolipoyllysine-residue acetyltransferase component of pyruvate dehydrogenase complex, mitochondrial	DLAT	11	AR	Metabolic
P09622	Dihydrolipoyl dehydrogenase, mitochondrial	DLD	7	AR	Metabolic
O60762	Dolichol-phosphate mannosyltransferase subunit 1	DPM1	20	AR	Metabolic
Q12882	Dihydropyrimidine dehydrogenase [NADP(+)]	DPYD	1	AR	Metabolic
P13929	Beta-enolase	ENO3	17	AR	Metabolic
P13804	Electron transfer flavoprotein subunit alpha, mitochondrial	ETFA	15	AR	Metabolic
P38117	Electron transfer flavoprotein subunit beta	ETFB	19	AR	Metabolic
Q16134	Electron transfer flavoprotein-ubiquinone oxidoreductase, mitochondrial	ETFDH	4	AR	Metabolic
O95571	Persulfide dioxygenase ETHE1, mitochondrial	ETHE1	19	AR	Metabolic
P16930	Fumarylacetoacetase	FAH	15	AR	Metabolic
Q8WVX9	Fatty acyl-CoA reductase 1	FAR1	11	AR	Metabolic
Q8N0W3	L-fucose kinase	FCSK	16	AR	Metabolic
P22830	Ferrochelatase, mitochondrial	FECH	18	AR	Metabolic
P07954	Fumarate hydratase, mitochondrial	FH	1	AR	Metabolic
Q8NFF5	FAD synthase	FLAD1	1	AR	Metabolic
P04066	Tissue alpha-L-fucosidase	FUCA1	1	AR	Metabolic
Q9BYC5	Alpha-(1,6)-fucosyltransferase	FUT8	14	AR	Metabolic
P51570	Galactokinase	GALK1	17	AR	Metabolic
Q10471	Polypeptide N-acetylgalactosaminyltransferase 2	GALNT2	1	AR	Metabolic
P07902	Galactose-1-phosphate uridylyltransferase	GALT	9	AR	Metabolic
Q04446	1,4-alpha-glucan-branching enzyme	GBE1	3	AR	Metabolic
P19440	Glutathione hydrolase 1 proenzyme	GGT1	22	AR	Metabolic
P15104	Glutamine synthetase	GLUL	1	AR	Metabolic
Q9UJJ9	N-acetylglucosamine-1-phosphotransferase subunit gamma	GNPTG	16	AR	Metabolic
Q9NQX3	Gephyrin	GPHN	14	AR	Metabolic
Q9UBQ7	Glyoxylate reductase/hydroxypyruvate reductase	GRHPR	9	AR	Metabolic
P48637	Glutathione synthetase	GSS	20	AR	Metabolic
P13807	Glycogen [starch] synthase, muscle	GYS1	19	AR	Metabolic
O95479	GDH/6PGL endoplasmic bifunctional protein	H6PD	1	AR	Metabolic
Q16836	Hydroxyacyl-coenzyme A dehydrogenase, mitochondrial	HADH	4	AR	Metabolic
P40939	Trifunctional enzyme subunit alpha, mitochondrial	HADHA	2	AR	Metabolic
P55084	Trifunctional enzyme subunit beta, mitochondrial	HADHB	2	AR	Metabolic
P07686	Beta-hexosaminidase subunit beta	HEXB	5	AR	Metabolic
Q6NVY1	3-hydroxyisobutyryl-CoA hydrolase, mitochondrial	HIBCH	2	AR	Metabolic
P35914	Hydroxymethylglutaryl-CoA lyase, mitochondrial	HMGCL	1	AR	Metabolic
P51659	Peroxisomal multifunctional enzyme type 2	HSD17B4	5	AR	Metabolic
O43464	Serine protease HTRA2, mitochondrial	HTRA2	2	AR	Metabolic
Q5T440	Putative transferase CAF17, mitochondrial	IBA57	1	AR	Metabolic
Q14573	Inositol 1,4,5-trisphosphate receptor type 3	ITPR3	6	AR	Metabolic
P26440	Isovaleryl-CoA dehydrogenase, mitochondrial	IVD	15	AR	Metabolic
P04180	Phosphatidylcholine-sterol acyltransferase	LCAT	16	AR	Metabolic
P00338	L-lactate dehydrogenase A chain	LDHA	11	AR	Metabolic
P01130	Low-density lipoprotein receptor	LDLR	19	AR	Metabolic
Q5SW96	Low density lipoprotein receptor adapter protein 1	LDLRAP1	1	AR	Metabolic
P42704	Leucine-rich PPR motif-containing protein, mitochondrial	LRPPRC	2	AR	Metabolic
O00754	Lysosomal alpha-mannosidase	MAN2B1	19	AR	Metabolic
Q9NTJ4	Alpha-mannosidase 2C1	MAN2C1	15	AR	Metabolic
O75352	Mannose-P-dolichol utilization defect 1 protein	MPDU1	17	AR	Metabolic
O95299	NADH dehydrogenase [ubiquinone] 1 alpha subcomplex subunit 10, mitochondrial	NDUFA10	2	AR	Metabolic
Q86Y39	NADH dehydrogenase [ubiquinone] 1 alpha subcomplex subunit 11	NDUFA11	19	AR	Metabolic
Q9P0J0	NADH dehydrogenase [ubiquinone] 1 alpha subcomplex subunit 13	NDUFA13	19	AR	Metabolic
O00483	Cytochrome c oxidase subunit NDUFA4	NDUFA4	7	AR	Metabolic
Q16795	NADH dehydrogenase [ubiquinone] 1 alpha subcomplex subunit 9, mitochondrial	NDUFA9	12	AR	Metabolic
O43676	NADH dehydrogenase [ubiquinone] 1 beta subcomplex subunit 3	NDUFB3	2	AR	Metabolic
O95169	NADH dehydrogenase [ubiquinone] 1 beta subcomplex subunit 8, mitochondrial	NDUFB8	10	AR	Metabolic
Q9Y6M9	NADH dehydrogenase [ubiquinone] 1 beta subcomplex subunit 9	NDUFB9	8	AR	Metabolic
P28331	NADH-ubiquinone oxidoreductase 75 kDa subunit, mitochondrial	NDUFS1	2	AR	Metabolic
O75306	NADH dehydrogenase [ubiquinone] iron-sulfur protein 2, mitochondrial	NDUFS2	1	AR	Metabolic
O75489	NADH dehydrogenase [ubiquinone] iron-sulfur protein 3, mitochondrial	NDUFS3	11	AR	Metabolic
Q02218	2-oxoglutarate dehydrogenase, mitochondrial	OGDH	7	AR	Metabolic
P55809	Succinyl-CoA:3-ketoacid coenzyme A transferase 1, mitochondrial	OXCT1	5	AR	Metabolic
P22234	Multifunctional protein ADE2	PAICS	4	AR	Metabolic
P05165	Propionyl-CoA carboxylase alpha chain, mitochondrial	PCCA	13	AR	Metabolic
Q16822	Phosphoenolpyruvate carboxykinase [GTP], mitochondrial	PCK2	14	AR	Metabolic
O96011	Peroxisomal membrane protein 11B	PEX11B	1	AR	Metabolic
O75381	Peroxisomal membrane protein PEX14	PEX14	1	AR	Metabolic
P08237	ATP-dependent 6-phosphofructokinase, muscle type	PFKM	12	AR	Metabolic
P15259	Phosphoglycerate mutase 2	PGAM2	7	AR	Metabolic
P36871	Phosphoglucomutase-1	PGM1	1	AR	Metabolic
O43175	D-3-phosphoglycerate dehydrogenase	PHGDH	1	AR	Metabolic
Q93100	Phosphorylase b kinase regulatory subunit beta	PHKB	16	AR	Metabolic
Q02809	Procollagen-lysine,2-oxoglutarate 5-dioxygenase 1	PLOD1	1	AR	Metabolic
O60568	Multifunctional procollagen lysine hydroxylase and glycosyltransferase LH3	PLOD3	7	AR	Metabolic
O94903	Pyridoxal phosphate homeostasis protein	PLPBP	8	AR	Metabolic
Q9NVS9	Pyridoxine-5'-phosphate oxidase	PNPO	17	AR	Metabolic
Q06830	Peroxiredoxin-1	PRDX1	1	AR	Metabolic
P07602	Prosaposin	PSAP	10	AR	Metabolic
Q9Y617	Phosphoserine aminotransferase	PSAT1	9	AR	Metabolic
P06737	Glycogen phosphorylase, liver form	PYGL	14	AR	Metabolic
P09417	Dihydropteridine reductase	QDPR	4	AR	Metabolic
P49247	Ribose-5-phosphate isomerase	RPIA	2	AR	Metabolic
P21912	Succinate dehydrogenase [ubiquinone] iron-sulfur subunit, mitochondrial	SDHB	1	AR	Metabolic
Q13228	Methanethiol oxidase	SELENBP1	1	AR	Metabolic
P08185	Corticosteroid-binding globulin	SERPINA6	14	AR	Metabolic
Q6P4A7	Sideroflexin-4	SFXN4	10	AR	Metabolic
Q9UHJ6	Sedoheptulokinase	SHPK	17	AR	Metabolic
P53985	Monocarboxylate transporter 1	SLC16A1	1	AR	Metabolic
Q9UJS0	Calcium-binding mitochondrial carrier protein Aralar2	SLC25A13	7	AR	Metabolic
Q9Y619	Mitochondrial ornithine transporter 1	SLC25A15	13	AR	Metabolic
O43772	Mitochondrial carnitine/acylcarnitine carrier protein	SLC25A20	3	AR	Metabolic
Q00325	Phosphate carrier protein, mitochondrial	SLC25A3	12	AR	Metabolic
P12235	ADP/ATP translocase 1	SLC25A4	4	AR	Metabolic
P78382	CMP-sialic acid transporter	SLC35A1	6	AR	Metabolic
Q9Y6N5	Sulfide:quinone oxidoreductase, mitochondrial	SQOR	15	AR	Metabolic
P46977	Dolichyl-diphosphooligosaccharide--protein glycosyltransferase subunit STT3A	STT3A	11	AR	Metabolic
Q8TCJ2	Dolichyl-diphosphooligosaccharide--protein glycosyltransferase subunit STT3B	STT3B	3	AR	Metabolic
Q9P2R7	Succinate--CoA ligase [ADP-forming] subunit beta, mitochondrial	SUCLA2	13	AR	Metabolic
P53597	Succinate--CoA ligase [ADP/GDP-forming] subunit alpha, mitochondrial	SUCLG1	2	AR	Metabolic
P37837	Transaldolase	TALDO1	11	AR	Metabolic
Q6ICL3	Transport and Golgi organization protein 2 homolog	TANGO2	22	AR	Metabolic
Q3ZCQ8	Mitochondrial import inner membrane translocase subunit TIM50	TIMM50	19	AR	Metabolic
Q9UDY2	Tight junction protein ZO-2	TJP2	9	AR	Metabolic
Q9HC07	Transmembrane protein 165	TMEM165	4	AR	Metabolic
P22105	Tenascin-X	TNXB	6	AR	Metabolic
P51580	Thiopurine S-methyltransferase	TPMT	6	AR	Metabolic
P19971	Thymidine phosphorylase	TYMP	22	AR	Metabolic
P11172	Uridine 5'-monophosphate synthase	UMPS	17	AR	Metabolic
P14927	Cytochrome b-c1 complex subunit 7	UQCRB	3	AR	Metabolic
P22695	Cytochrome b-c1 complex subunit 2, mitochondrial	UQCRC2	19	AR	Metabolic
O14949	Cytochrome b-c1 complex subunit 8	UQCRQ	1	AR	Metabolic
P06132	Uroporphyrinogen decarboxylase	UROD	10	AR	Metabolic
P10746	Uroporphyrinogen-III synthase	UROS	19	AR	Metabolic
Q8WXH0	Nesprin-2	SYNE2	14	AR	Myophathy
P49588	Alanine--tRNA ligase, cytoplasmic	AARS1	16	AR	Neurologic
Q5JTZ9	Alanine--tRNA ligase, mitochondrial	AARS2	6	AR	Neurologic
Q8N2K0	Lysophosphatidylserine lipase ABHD12	ABHD12	20	AR	Neurologic
O95870	Phosphatidylserine lipase ABHD16A	ABHD16A	6	AR	Neurologic
Q99798	Aconitate hydratase, mitochondrial	ACO2	22	AR	Neurologic
O43306	Adenylate cyclase type 6	ADCY6	12	AR	Neurologic
Q9UEY8	Gamma-adducin	ADD3	10	AR	Neurologic
Q9NX46	ADP-ribose glycohydrolase ARH3	ADPRS	1	AR	neurologic
Q9Y4W6	AFG3-like protein 2	AFG3L2	18	AR	Neurologic
O00468	Agrin	AGRN	1	AR	Neurologic
P02765	Alpha-2-HS-glycoprotein	AHSG	3	AR	Neurologic
Q01433	AMP deaminase 2	AMPD2	1	AR	Neurologic
Q12955	Ankyrin-3	ANK3	10	AR	Neurologic
Q9NW15	Anoctamin-10	ANO10	3	AR	Neurologic
Q10567	AP-1 complex subunit beta-1	AP1B1	22	AR	Neurologic
Q9Y6B7	AP-4 complex subunit beta-1	AP4B1	1	AR	Neurologic
Q9UPM8	AP-4 complex subunit epsilon-1	AP4E1	15	AR	Neurologic
P02649	Apolipoprotein E	APOE	19	AR	Neurologic
Q9Y6D5	Brefeldin A-inhibited guanine nucleotide-exchange protein 2	ARFGEF2	20	AR	Neurologic
Q92974	Rho guanine nucleotide exchange factor 2	ARHGEF2	1	AR	Neurologic
Q8NBU5	ATPase family AAA domain-containing protein 1	ATAD1	10	AR	Neurologic
O95352	Ubiquitin-like modifier-activating enzyme ATG7	ATG7	3	AR	Neurologic
O14983	Sarcoplasmic/endoplasmic reticulum calcium ATPase 1	ATP2A1	16	AR	Neurologic
P35670	Copper-transporting ATPase 2	ATP7B	13	AR	Neurologic
P54252	Ataxin-3	ATXN3	14	AR	Neurologic
Q9H6U6	Breast carcinoma-amplified sequence 3	BCAS3	17	AR	Neurologic
Q2LD37	Transmembrane protein KIAA1109	BLTP1(KIAA1109)	4	AR	Neurologic
P35219	Carbonic anhydrase-related protein	CA8	8	AR	Neurologic
P27708	CAD protein	CAD	2	AR	Neurologic
P07384	Calpain-1 catalytic subunit	CAPN1	11	AR	Neurologic
P49589	Cysteine--tRNA ligase, cytoplasmic	CARS1	11	AR	Neurologic
Q6P1N0	Coiled-coil and C2 domain-containing protein 1A	CC2D1A	19	AR	Neurologic
Q96A33	Coiled-coil domain-containing protein 47	CCDC47	17	AR	Neurologic
Q3V6T2	Girdin	CCDC88A	2	AR	Neurologic
P48643	T-complex protein 1 subunit epsilon	CCT5	5	AR	Neurologic
O14578	Citron Rho-interacting kinase	CIT	12	AR	Neurologic
P51790	H(+)/Cl(-) exchange transporter 3	CLCN3	4	AR	Neurologic
P09543	2',3'-cyclic-nucleotide 3'-phosphodiesterase	CNP	17	AR	Neurologic
Q9Y2R0	Cytochrome c oxidase assembly factor 3 homolog, mitochondrial	COA3	17	AR	Neurologic
Q13057	Bifunctional coenzyme A synthase	COASY	17	AR	Neurologic
Q99715	Collagen alpha-1(XII) chain	COL12A1	6	AR	Neurologic
P12109	Collagen alpha-1(VI) chain	COL6A1	21	AR	Neurologic
P12110	Collagen alpha-2(VI) chain	COL6A2	21	AR	Neurologic
P12111	Collagen alpha-3(VI) chain	COL6A3	2	AR	Neurologic
Q8NBJ5	Procollagen galactosyltransferase 1	COLGALT1	19	AR	Neurologic
P53618	Coatomer subunit beta	COPB1	11	AR	Neurologic
P13073	Cytochrome c oxidase subunit 4 isoform 1, mitochondrial	COX4I1	16	AR	Neurologic
P00450	Ceruloplasmin	CP	3	AR	Neurologic
P78560	Death domain-containing protein CRADD	CRADD	12	AR	Neurologic
A4D126	D-ribitol-5-phosphate cytidylyltransferase	CRPPA	7	AR	Neurologic
P04080	Cystatin-B	CSTB	21	AR	Neurologic
P14868	Aspartate--tRNA ligase, cytoplasmic	DARS1	2	AR	Neurologic
Q14203	Dynactin subunit 1	DCTN1	2	AR	Neurologic
P25686	DnaJ homolog subfamily B member 2	DNAJB2	2	AR	Neurologic
Q13217	DnaJ homolog subfamily C member 3	DNAJC3	13	AR	Neurologic
O75061	Putative tyrosine-protein phosphatase auxilin	DNAJC6	1	AR	Neurologic
O00429	Dynamin-1-like protein	DNM1L	12	AR	Neurologic
P50570	Dynamin-2	DNM2	19	AR	Neurologic
P23919	Thymidylate kinase	DTYMK	2	AR	Neurologic
O75923	Dysferlin	DYSF	2	AR	Neurologic
Q16610	Extracellular matrix protein 1	ECM1	1	AR	Neurologic
P19525	Interferon-induced, double-stranded RNA-activated protein kinase	EIF2AK2	2	AR	Neurologic
Q14232	Translation initiation factor eIF-2B subunit alpha	EIF2B1	12	AR	Neurologic
Q9NR50	Translation initiation factor eIF-2B subunit gamma	EIF2B3	1	AR	Neurologic
Q9UI10	Translation initiation factor eIF-2B subunit delta	EIF2B4	2	AR	Neurologic
Q13144	Translation initiation factor eIF-2B subunit epsilon	EIF2B5	3	AR	Neurologic
O95163	Elongator complex protein 1	ELP1	9	AR	Neurologic
Q8N766	ER membrane protein complex subunit 1	EMC1	1	AR	Neurologic
P07814	Bifunctional glutamate/proline--tRNA ligase	EPRS1	1	AR	Neurologic
Q969X5	Endoplasmic reticulum-Golgi intermediate compartment protein 1	ERGIC1	5	AR	Neurologic
O75477	Erlin-1	ERLIN1	10	AR	Neurologic
O94905	Erlin-2	ERLIN2	8	AR	Neurologic
Q96KP1	Exocyst complex component 2	EXOC2	6	AR	Neurologic
Q9UPT5	Exocyst complex component 7	EXOC7	17	AR	neurologic
Q8IYI6	Exocyst complex component 8	EXOC8	1	AR	Neurologic
Q9Y3I1	F-box only protein 7	FBXO7	22	AR	Neurologic
O43427	Acidic fibroblast growth factor intracellular-binding protein	FIBP	11	AR	Neurologic
Q92562	Polyphosphoinositide phosphatase	FIG4	6	AR	Neurologic
Q9HCG7	Non-lysosomal glucosylceramidase	GBA2	9	AR	Neurologic
Q92538	Golgi-specific brefeldin A-resistance guanine nucleotide exchange factor 1	GBF1	10	AR	Neurologic
Q8TB36	Ganglioside-induced differentiation-associated protein 1	GDAP1	8	AR	Neurologic
O94925	Glutaminase kidney isoform, mitochondrial	GLS	2	AR	Neurologic
Q9Y5P6	Mannose-1-phosphate guanyltransferase beta	GMPPB	3	AR	Neurologic
P00505	Aspartate aminotransferase, mitochondrial	GOT2	16	AR	Neurologic
P36969	Phospholipid hydroperoxide glutathione peroxidase	GPX4	19	AR	Neurologic
Q9BX10	GTP-binding protein 2	GTPBP2	6	AR	Neurologic
P46976	Glycogenin-1	GYG1	3	AR	Neurologic
P12081	Histidine--tRNA ligase, cytoplasmic	HARS1	5	AR	Neurologic
Q15751	Probable E3 ubiquitin-protein ligase HERC1	HERC1	15	AR	Neurologic
P49773	Histidine triad nucleotide-binding protein 1	HINT1	5	AR	Neurologic
P10809	60 kDa heat shock protein, mitochondrial	HSPD1	2	AR	Neurologic
P42858	Huntingtin	HTT	4	AR	Neurologic
P41252	Isoleucine--tRNA ligase, cytoplasmic	IARS1	9	AR	Neurologic
P29218	Inositol monophosphatase 1	IMPA1	8	AR	Neurologic
Q6DN90	IQ motif and SEC7 domain-containing protein 1	IQSEC1	3	AR	Neurologic
Q14643	Inositol 1,4,5-trisphosphate receptor type 1	ITPR1	3	AR	Neurologic
Q9BX67	Junctional adhesion molecule C	JAM3	11	AR	Neurologic
Q15046	Lysine--tRNA ligase	KARS1	16	AR	Neurologic
Q9ULH0	Kinase D-interacting substrate of 220 kDa	KIDINS220	2	AR	Neurologic
Q9H0V9	VIP36-like protein	LMAN2L	2	AR	Neurologic
P02545	Prelamin-A/C	LMNA	1	AR	Neurologic
P20700	Lamin-B1	LMNB1	5	AR	Neurologic
Q03252	Lamin-B2	LMNB2	19	AR	Neurologic
Q9C0E8	Endoplasmic reticulum junction formation protein lunapark	LNPK	2	AR	Neurologic
Q6UWE0	E3 ubiquitin-protein ligase LRSAM1	LRSAM1	9	AR	Neurologic
P27448	MAP/microtubule affinity-regulating kinase 3	MARK3	14	AR	Neurologic
P56192	Methionine--tRNA ligase, cytoplasmic	MARS1	12	AR	Neurologic
Q96N66	Lysophospholipid acyltransferase 7	MBOAT7	19	AR	Neurologic
P40925	Malate dehydrogenase, cytoplasmic	MDH1	2	AR	Neurologic
P40926	Malate dehydrogenase, mitochondrial	MDH2	7	AR	Neurologic
O95140	Mitofusin-2	MFN2	1	AR	Neurologic
Q5JRA6	Transport and Golgi organization protein 1 homolog	MIA3	1	AR	Neurologic
Q5XKP0	MICOS complex subunit MIC13	MICOS13	19	AR	Neurologic
Q9UNW1	Multiple inositol polyphosphate phosphatase 1	MINPP1	10	AR	Neurologic
O75431	Metaxin-2	MTX2	2	AR	Neurologic
P35749	Myosin-11	MYH11	16	AR	Neurologic
P05976	Myosin light chain 1/3, skeletal muscle isoform	MYL1	2	AR	Neurologic
Q15746	Myosin light chain kinase, smooth muscle	MYLK	3	AR	Neurologic
O43776	Asparagine--tRNA ligase, cytoplasmic	NARS1	18	AR	Neurologic
Q9NXR1	Nuclear distribution protein nudE homolog 1	NDE1	16	AR	Neurologic
O96000	NADH dehydrogenase [ubiquinone] 1 beta subcomplex subunit 10	NDUFB10	16	AR	Neurologic
Q8NBF2	NHL repeat-containing protein 2	NHLRC2	10	AR	Neurologic
P49902	Cytosolic purine 5'-nucleotidase	NT5C2	10	AR	Neurologic
P57740	Nuclear pore complex protein Nup107	NUP107	12	AR	Neurologic
Q8WUM0	Nuclear pore complex protein Nup133	NUP133	1	AR	Neurologic
P35658	Nuclear pore complex protein Nup214	NUP214	9	AR	Neurologic
Q99567	Nuclear pore complex protein Nup88	NUP88	17	AR	Neurologic
Q96CV9	Optineurin	OPTN	10	AR	Neurologic
Q8N573	Oxidation resistance protein 1	OXR1	8	AR	Neurologic
Q9BZ23	Pantothenate kinase 2, mitochondrial	PANK2	20	AR	Neurologic
Q99497	Parkinson disease protein 7	PARK7	1	AR	Neurologic
Q99447	Ethanolamine-phosphate cytidylyltransferase	PCYT2	17	AR	Neurologic
P42356	Phosphatidylinositol 4-kinase alpha	PI4KA	22	AR	Neurologic
Q92643	GPI-anchor transamidase	PIGK	1	AR	Neurologic
O95427	GPI ethanolamine phosphate transferase 1	PIGN	18	AR	Neurologic
Q96S52	GPI transamidase component PIG-S	PIGS	17	AR	Neurologic
Q969N2	GPI transamidase component PIG-T	PIGT	20	AR	Neurologic
Q9H490	Phosphatidylinositol glycan anchor biosynthesis class U protein	PIGU	20	AR	Neurologic
Q5JRX3	Presequence protease, mitochondrial	PITRM1	10	AR	Neurologic
Q9Y263	Phospholipase A-2-activating protein	PLAA	9	AR	neurologic
Q9UIW2	Plexin-A1	PLXNA1	3	AR	Neurologic
Q10713	Mitochondrial-processing peptidase subunit alpha	PMPCA	9	AR	Neurologic
Q8IY17	Patatin-like phospholipase domain-containing protein 6	PNPLA6	19	AR	Neurologic
Q8NBL1	Protein O-glucosyltransferase 1	POGLUT1	3	AR	Neurologic
Q9Y3C6	Peptidyl-prolyl cis-trans isomerase-like 1	PPIL1	6	AR	neurologic
O43314	Inositol hexakisphosphate and diphosphoinositol-pentakisphosphate kinase 2	PPIP5K2	5	AR	Neurologic
Q6ZMI0	Protein phosphatase 1 regulatory subunit 21	PPP1R21	2	AR	Neurologic
P30153	Serine/threonine-protein phosphatase 2A 65 kDa regulatory subunit A alpha isoform	PPP2R1A	19	AR	Neurologic
P30048	Thioredoxin-dependent peroxide reductase, mitochondrial	PRDX3	10	AR	Neurologic
Q86TP1	Exopolyphosphatase PRUNE1	PRUNE1	1	AR	Neurologic
P17980	26S proteasome regulatory subunit 6A	PSMC3	11	AR	Neurologic
Q9H3S7	Tyrosine-protein phosphatase non-receptor type 23	PTPN23	3	AR	Neurologic
P47897	Glutamine--tRNA ligase	QARS1	3	AR	Neurologic
P51149	Ras-related protein Rab-7a	RAB7A	3	AR	Neurologic
P54136	Arginine--tRNA ligase, cytoplasmic	RARS1	5	AR	Neurologic
P78509	Reelin	RELN	7	AR	Neurologic
Q96K19	E3 ubiquitin-protein ligase RNF170	RNF170	8	AR	Neurologic
P49591	Serine--tRNA ligase, cytoplasmic	SARS1	1	AR	Neurologic
O95248	Myotubularin-related protein 5	SBF1	22	AR	Neurologic
Q14108	Lysosome membrane protein 2	SCARB2	4	AR	Neurologic
P22307	Non-specific lipid-transfer protein	SCP2	1	AR	Neurologic
Q96KG9	N-terminal kinase-like protein	SCYL1	11	AR	Neurologic
O94979	Protein transport protein Sec31A	SEC31A	4	AR	Neurologic
Q9HD40	O-phosphoseryl-tRNA(Sec) selenium transferase	SEPSECS	4	AR	Neurologic
P34897	Serine hydroxymethyltransferase, mitochondrial	SHMT2	12	AR	Neurologic
Q99720	Sigma non-opioid intracellular receptor 1	SIGMAR1	9	AR	Neurologic
Q9UHW9	Solute carrier family 12 member 6	SLC12A6	15	AR	Neurologic
P53007	Tricarboxylate transport protein, mitochondrial	SLC25A1	22	AR	Neurologic
Q9UBX3	Mitochondrial dicarboxylate carrier	SLC25A10	17	AR	Neurologic
O75746	Calcium-binding mitochondrial carrier protein Aralar1	SLC25A12	2	AR	Neurologic
Q9BQT8	Mitochondrial 2-oxodicarboxylate carrier	SLC25A21	14	AR	Neurologic
Q9H936	Mitochondrial glutamate carrier 1	SLC25A22	11	AR	Neurologic
Q6NUK1	Calcium-binding mitochondrial carrier protein SCaMC-1	SLC25A24	1	AR	Neurologic
Q96AG3	Solute carrier family 25 member 46	SLC25A46	5	AR	Neurologic
P11166	Solute carrier family 2, facilitated glucose transporter member 1	SLC2A1	1	AR	Neurologic
Q6PML9	Zinc transporter 9	SLC30A9	4	AR	Neurologic
O00400	Acetyl-coenzyme A transporter 1	SLC33A1	3	AR	Neurologic
Q8WWI5	Choline transporter-like protein 1	SLC44A1	9	AR	Neurologic
P31641	Sodium- and chloride-dependent taurine transporter	SLC6A6	3	AR	Neurologic
P19634	Sodium/hydrogen exchanger 1	SLC9A1	1	AR	Neurologic
Q9NXE4	Sphingomyelin phosphodiesterase 4	SMPD4	2	AR	Neurologic
P00441	Superoxide dismutase [Cu-Zn]	SOD1	21	AR	Neurologic
Q8N0X7	Spartin	SPART	13	AR	Neurologic
P61764	Syntaxin-binding protein 1	STXBP1	9	AR	Neurologic
Q8NF91	Nesprin-1	SYNE1	6	AR	Neurologic
O43426	Synaptojanin-1	SYNJ1	21	AR	Neurologic
Q9ULP9	TBC1 domain family member 24	TBC1D24	16	AR	Neurologic
Q9BTW9	Tubulin-specific chaperone D	TBCD	17	AR	Neurologic
Q15813	Tubulin-specific chaperone E	TBCE	1	AR	Neurologic
Q9NZ01	Very-long-chain enoyl-CoA reductase	TECR	19	AR	Neurologic
Q9NWX6	Probable tRNA(His) guanylyltransferase	THG1L	5	AR	Neurologic
Q9NPL8	Complex I assembly factor TIMMDC1, mitochondrial	TIMMDC1	3	AR	Neurologic
Q3LXA3	Triokinase/FMN cyclase	TKFC	11	AR	Neurologic
P29401	Transketolase	TKT	3	AR	Neurologic
Q9H0R3	Transmembrane protein 222	TMEM222	1	AR	Neurologic
Q96Q45	Transmembrane protein 237	TMEM237	2	AR	Neurologic
Q9Y320	Thioredoxin-related transmembrane protein 2	TMX2	11	AR	Neurologic
Q9UKE5	TRAF2 and NCK-interacting protein kinase	TNIK	3	AR	Neurologic
O14656	Torsin-1A	TOR1A	9	AR	Neurologic
Q5JTV8	Torsin-1A-interacting protein 1	TOR1AIP1	1	AR	Neurologic
P06753	Tropomyosin alpha-3 chain	TPM3	1	AR	Neurologic
Q7Z392	Trafficking protein particle complex subunit 11	TRAPPC11	4	AR	Neurologic
P49411	Elongation factor Tu, mitochondrial	TUFM	16	AR	Neurologic
Q9GZZ9	Ubiquitin-like modifier-activating enzyme 5	UBA5	3	AR	Neurologic
Q14139	Ubiquitin conjugation factor E4 A	UBE4A	11	AR	Neurologic
Q9Y3C8	Ubiquitin-fold modifier-conjugating enzyme 1	UFC1	1	AR	neurologic
Q16851	UTP--glucose-1-phosphate uridylyltransferase	UGP2	2	AR	Neurologic
Q9BZI7	Regulator of nonsense transcripts 3B	UPF3B	8	AR	Neurologic
P47985	Cytochrome b-c1 complex subunit Rieske, mitochondrial	UQCRFS1	5	AR	Neurologic
Q93008	Probable ubiquitin carboxyl-terminal hydrolase FAF-X	USP9X	6	AR	Neurologic
Q08AM6	Protein VAC14 homolog	VAC14	1	AR	Neurologic
P26640	Valine--tRNA ligase	VARS1	6	AR	Neurologic
Q9H270	Vacuolar protein sorting-associated protein 11 homolog	VPS11	11	AR	Neurologic
Q96RL7	Vacuolar protein sorting-associated protein 13A	VPS13A	9	AR	Neurologic
Q709C8	Vacuolar protein sorting-associated protein 13C	VPS13C	15	AR	Neurologic
Q9UN37	Vacuolar protein sorting-associated protein 4A	VPS4A	16	AR	neurologic
Q9UID3	Vacuolar protein sorting-associated protein 51 homolog	VPS51	11	AR	Neurologic
Q12768	WASH complex subunit 5	WASHC5	8	AR	Neurologic
Q969T9	WW domain-binding protein 2	WBP2	17	AR	Neurologic
Q562E7	WD repeat-containing protein 81	WDR81	17	AR	Neurologic
Q9Y4P8	WD repeat domain phosphoinositide-interacting protein 2	WIPI2	7	AR	Neurologic
Q9H4A3	Serine/threonine-protein kinase WNK1	WNK1	12	AR	Neurologic
P54577	Tyrosine--tRNA ligase, cytoplasmic	YARS1	1	AR	Neurologic
Q5BJH7	Protein YIF1B	YIF1B	19	AR	Neurologic
Q96TA2	ATP-dependent zinc metalloprotease YME1L1	YME1L1	10	AR	Neurologic
Q13277	Syntaxin-3	STX3	11	AR	Neurologic&Gastroenteric
Q9NRG9	Aladin	AAAS	12	AR	Others
O95342	Bile salt export pump	ABCB11	2	AR	Others
P12821	Angiotensin-converting enzyme	ACE	17	AR	Others
Q6UY14	ADAMTS-like protein 4	ADAMTSL4	1	AR	Others
O00116	Alkyldihydroxyacetonephosphate synthase, peroxisomal	AGPS	2	AR	Others
P01019	Angiotensinogen	AGT	1	AR	Others
P54886	Delta-1-pyrroline-5-carboxylate synthase	ALDH18A1	10	AR	Others
P51648	Aldehyde dehydrogenase family 3 member A2	ALDH3A2	17	AR	Others
P20292	Arachidonate 5-lipoxygenase-activating protein	ALOX5AP	13	AR	Others
Q9H1A4	Anaphase-promoting complex subunit 1	ANAPC1	2	AR	Others
P58335	Anthrax toxin receptor 2	ANTXR2	4	AR	Others
P52565	Rho GDP-dissociation inhibitor 1	ARHGDIA	17	AR	Others
Q12797	Aspartyl/asparaginyl beta-hydroxylase	ASPH	8	AR	Others
Q9Y487	V-type proton ATPase 116 kDa subunit a isoform 2	ATP6V0A2	12	AR	Others
P38606	V-type proton ATPase catalytic subunit A	ATP6V1A	3	AR	Others
P36543	V-type proton ATPase subunit E 1	ATP6V1E1	22	AR	Others
Q96L58	Beta-1,3-galactosyltransferase 6	B3GALT6	1	AR	Others
O94766	Galactosylgalactosylxylosylprotein 3-beta-glucuronosyltransferase 3	B3GAT3	11	AR	Others
Q9UL15	BAG family molecular chaperone regulator 5	BAG5	14	AR	Others
Q9NX62	Golgi-resident adenosine 3',5'-bisphosphate 3'-phosphatase	BPNT2(IMPAD1)	8	AR	Others
P0DP23	Calmodulin-1	CALM1	14	AR	Others
P31944	Caspase-14	CASP14	19	AR	Others
P20810	Calpastatin	CAST	5	AR	Others
Q8N5K1	CDGSH iron-sulfur domain-containing protein 2	CISD2	4	AR	Others
Q96S66	Chloride channel CLIC-like protein 1	CLCC1	1	AR	Others
Q9Y6Z7	Collectin-10	COLEC10	8	AR	Others
P35606	Coatomer subunit beta'	COPB2	3	AR	Others
Q15828	Cystatin-M	CST6	11	AR	Others
Q96HY6	DDRGK domain-containing protein 1	DDRGK1	20	AR	Others
Q02127	Dihydroorotate dehydrogenase (quinone), mitochondrial	DHODH	16	AR	Others
Q8IYB7	DIS3-like exonuclease 2	DIS3L2	2	AR	Others
Q86Y56	Dynein assembly factor 5, axonemal	DNAAF5	7	AR	Others
P15924	Desmoplakin	DSP	6	AR	Others
P01133	Pro-epidermal growth factor	EGF	4	AR	Others
P38919	Eukaryotic initiation factor 4A-III	EIF4A3	17	AR	Others
Q9NSD9	Phenylalanine--tRNA ligase beta subunit	FARSB	2	AR	Others
P12318	Low affinity immunoglobulin gamma Fc region receptor II-a	FCGR2A	1	AR	Others
P20930	Filaggrin	FLG	1	AR	Others
Q5D862	Filaggrin-2	FLG2	1	AR	Others
Q9BQS8	FYVE and coiled-coil domain-containing protein 1	FYCO1	3	AR	Others
Q96F15	GTPase IMAP family member 5	GIMAP5	7	AR	Others
Q96IJ6	Mannose-1-phosphate guanyltransferase alpha	GMPPA	2	AR	Others
O15228	Dihydroxyacetone phosphate acyltransferase	GNPAT	1	AR	Others
Q02108	Guanylate cyclase soluble subunit alpha-1	GUCY1A1	4	AR	Others
P38646	Stress-70 protein, mitochondrial	HSPA9	5	AR	Others
P98160	Basement membrane-specific heparan sulfate proteoglycan core protein	HSPG2	1	AR	Others
Q9NSE4	Isoleucine--tRNA ligase, mitochondrial	IARS2	1	AR	Others
P50213	Isocitrate dehydrogenase [NAD] subunit alpha, mitochondrial	IDH3A	15	AR	Others
P35858	Insulin-like growth factor-binding protein complex acid labile subunit	IGFALS	16	AR	Others
P23229	Integrin alpha-6	ITGA6	2	AR	Others
Q14571	Inositol 1,4,5-trisphosphate receptor type 2	ITPR2	12	AR	Others
P14923	Junction plakoglobin	JUP	17	AR	Others
P04264	Keratin, type II cytoskeletal 1	KRT1	12	AR	Others
P13645	Keratin, type I cytoskeletal 10	KRT10	17	AR	Others
P02533	Keratin, type I cytoskeletal 14	KRT14	17	AR	Others
Q9P2J5	Leucine--tRNA ligase, cytoplasmic	LARS1	5	AR	Others
Q8NC56	LEM domain-containing protein 2	LEMD2	6	AR	Others
P36776	Lon protease homolog, mitochondrial	LONP1	19	AR	Others
Q07954	Prolow-density lipoprotein receptor-related protein 1	LRP1	12	AR	Others
P48449	Lanosterol synthase	LSS	21	AR	Others
Q14766	Latent-transforming growth factor beta-binding protein 1	LTBP1	2	AR	Others
Q8N4S9	MARVEL domain-containing protein 2	MARVELD2	5	AR	Others
P33992	DNA replication licensing factor MCM5	MCM5	22	AR	Others
Q14696	LRP chaperone MESD	MESD	15	AR	Others
P08253	72 kDa type IV collagenase	MMP2	16	AR	Others
P14780	Matrix metalloproteinase-9	MMP9	20	AR	Others
P12829	Myosin light chain 4	MYL4	17	AR	Others
P24844	Myosin regulatory light polypeptide 9	MYL9	20	AR	Others
Q9Y4I1	Unconventional myosin-Va	MYO5A	15	AR	Others
Q6IA69	Glutamine-dependent NAD(+) synthetase	NADSYN1	11	AR	Others
Q9NR45	Sialic acid synthase	NANS	9	AR	Others
Q15021	Condensin complex subunit 1	NCAPD2	12	AR	Others
Q15003	Condensin complex subunit 2	NCAPH	2	AR	Others
Q8TD19	Serine/threonine-protein kinase Nek9	NEK9	14	AR	Others
Q13423	NAD(P) transhydrogenase, mitochondrial	NNT	5	AR	Others
O75694	Nuclear pore complex protein Nup155	NUP155	5	AR	Others
Q12769	Nuclear pore complex protein Nup160	NUP160	11	AR	Others
Q5SRE5	Nucleoporin NUP188 homolog	NUP188	9	AR	Others
Q92621	Nuclear pore complex protein Nup205	NUP205	7	AR	Others
Q9BW27	Nuclear pore complex protein Nup85	NUP85	17	AR	Others
Q8N1F7	Nuclear pore complex protein Nup93	NUP93	16	AR	Others
P04181	Ornithine aminotransferase, mitochondrial	OAT	10	AR	Others
O60313	Dynamin-like 120 kDa protein, mitochondrial	OPA1	3	AR	Others
Q32P28	Prolyl 3-hydroxylase 1	P3H1	1	AR	Others
Q13835	Plakophilin-1	PKP1	1	AR	Others
Q01970	1-phosphatidylinositol 4,5-bisphosphate phosphodiesterase beta-3	PLCB3	11	AR	Others
Q13393	Phospholipase D1	PLD1	3	AR	Others
Q15149	Plectin	PLEC	8	AR	Others
Q9BX97	Plasmalemma vesicle-associated protein	PLVAP	19	AR	Others
P27169	Serum paraoxonase/arylesterase 1	PON1	7	AR	Others
P16435	NADPH--cytochrome P450 reductase	POR	7	AR	Others
Q9H2U2	Inorganic pyrophosphatase 2, mitochondrial	PPA2	4	AR	Others
Q9HAB8	Phosphopantothenate--cysteine ligase	PPCS	1	AR	Others
P23284	Peptidyl-prolyl cis-trans isomerase B	PPIB	15	AR	Others
Q92954	Proteoglycan 4	PRG4	1	AR	Others
Q9Y3E5	Peptidyl-tRNA hydrolase 2, mitochondrial	PTRH2	17	AR	Others
Q9NP72	Ras-related protein Rab-18	RAB18	10	AR	Others
Q9H082	Ras-related protein Rab-33B	RAB33B	4	AR	Others
Q15042	Rab3 GTPase-activating protein catalytic subunit	RAB3GAP1	2	AR	Others
Q9H2M9	Rab3 GTPase-activating protein non-catalytic subunit	RAB3GAP2	1	AR	Others
P02753	Retinol-binding protein 4	RBP4	10	AR	Others
Q8TC12	Retinol dehydrogenase 11	RDH11	14	AR	Others
P35241	Radixin	RDX	11	AR	Others
Q96HR9	Receptor expression-enhancing protein 6	REEP6	19	AR	Others
Q6NUQ1	RAD50-interacting protein 1	RINT1	7	AR	Others
Q9Y4F9	Rho family-interacting cell polarization regulator 2	RIPOR2	6	AR	Others
Q63HN8	E3 ubiquitin-protein ligase RNF213	RNF213	17	AR	Others
Q96DX4	RING finger and SPRY domain-containing protein 1	RSPRY1	16	AR	Others
Q6P3W7	SCY1-like protein 2	SCYL2	12	AR	Others
P31040	Succinate dehydrogenase [ubiquinone] flavoprotein subunit, mitochondrial	SDHA	5	AR	Others
Q15436	Protein transport protein Sec23A	SEC23A	14	AR	Others
O94855	Protein transport protein Sec24D	SEC24D	4	AR	Others
O75326	Semaphorin-7A	SEMA7A	15	AR	Others
P35237	Serpin B6	SERPINB6	6	AR	Others
P36955	Pigment epithelium-derived factor	SERPINF1	17	AR	Others
P50454	Serpin H1	SERPINH1	11	AR	Others
O95470	Sphingosine-1-phosphate lyase 1	SGPL1	10	AR	Others
Q6P1M0	Long-chain fatty acid transport protein 4	SLC27A4	9	AR	Others
P09486	SPARC	SPARC	5	AR	Others
O95630	STAM-binding protein	STAMBP	2	AR	Others
Q6NXT6	Transmembrane anterior posterior transformation protein 1 homolog	TAPT1	4	AR	Others
P26639	Threonine--tRNA ligase 1, cytoplasmic	TARS1	5	AR	Others
Q96BZ9	TBC1 domain family member 20	TBC1D20	20	AR	Others
Q08188	Protein-glutamine gamma-glutamyltransferase E	TGM3	20	AR	Others
Q9UM00	Calcium load-activated calcium channel	TMCO1	1	AR	Others
Q15643	Thyroid receptor-interacting protein 11	TRIP11	14	AR	Others
Q8IWV7	E3 ubiquitin-protein ligase UBR1	UBR1	15	AR	Others
Q9H3U1	Protein unc-45 homolog A	UNC45A	19	AR	Others
Q9H9C1	Spermatogenesis-defective protein 39 homolog	VIPAS39	14	AR	Others
Q7Z3J2	VPS35 endosomal protein sorting factor-like	VPS35L	16	AR	Others
O75844	CAAX prenyl protease 1 homolog	ZMPSTE24	1	AR	Others
P28070	Proteasome subunit beta type-4	PSMB4	1	AR, AD	Immunological	Yes
P28062	Proteasome subunit beta type-8	PSMB8	6	AR, AD	Immunological	Yes
P15153	Ras-related C3 botulinum toxin substrate 2	RAC2	22	AR, AD	Immunological	Yes
Q9UHD2	Serine/threonine-protein kinase TBK1	TBK1	12	AR, AD	Immunological	Yes
P25788	Proteasome subunit alpha type-3	PSMA3	14	Digenic	Immunological	Yes
P11766	Alcohol dehydrogenase class-3	ADH5	4	Digenic
Q9Y6L6	Solute carrier organic anion transporter family member 1B1	SLCO1B1	12	Digenic
Q9BWD1	Acetyl-CoA acetyltransferase, cytosolic	ACAT2	6	Isolated case
P29972	Aquaporin-1	AQP1	7	Not mentioned
Q9Y5K6	CD2-associated protein	CD2AP	6	Not mentioned
P06730	Eukaryotic translation initiation factor 4E	EIF4E	4	Not mentioned
P12314	High affinity immunoglobulin gamma Fc receptor I	FCGR1A	1	Not mentioned
P17174	Aspartate aminotransferase, cytoplasmic	GOT1	10	Not mentioned
P62805	Histone H4	H4C1	6	Not mentioned
P04439	HLA class I histocompatibility antigen, A alpha chain	HLA-A	6	Not mentioned
P01889	HLA class I histocompatibility antigen, B alpha chain	HLA-B	6	Not mentioned
P10321	HLA class I histocompatibility antigen, C alpha chain	HLA-C	6	Not mentioned
P05362	Intercellular adhesion molecule 1	ICAM1	19	Not mentioned
P12268	Inosine-5'-monophosphate dehydrogenase 2	IMPDH2	3	Not mentioned
P07195	L-lactate dehydrogenase B chain	LDHB	12	Not mentioned
P17858	ATP-dependent 6-phosphofructokinase, liver type	PFKL	21	Not mentioned
Q00722	1-phosphatidylinositol 4,5-bisphosphate phosphodiesterase beta-2	PLCB2	15	Not mentioned
P52306	Rap1 GTPase-GDP dissociation stimulator 1	RAP1GDS1	4	Not mentioned
P01011	Alpha-1-antichymotrypsin	SERPINA3	14	Not mentioned
P22303	Acetylcholinesterase	ACHE	7	SNPs
Q93070	Ecto-ADP-ribosyltransferase 4	ART4	12	SNPs
Q676U5	Autophagy-related protein 16-1	ATG16L1	2	SNPs
P35613	Basigin	BSG	19	SNPs
P04040	Catalase	CAT	11	SNPs
P16070	CD44 antigen	CD44	11	SNPs
P17927	Complement receptor type 1	CR1	1	SNPs
Q96PL5	Erythroid membrane-associated protein	ERMAP	1	SNPs
Q13451	Peptidyl-prolyl cis-trans isomerase FKBP5	FKBP5	6	SNPs
P48507	Glutamate--cysteine ligase regulatory subunit	GCLM	1	SNPs
Q14773	Intercellular adhesion molecule 4	ICAM4	19	SNPs
P23276	Kell blood group glycoprotein	KEL	7	SNPs
Q13459	Unconventional myosin-IXb	MYO9B	19	SNPs
P55058	Phospholipid transfer protein	PLTP	20	SNPs
P60900	Proteasome subunit alpha type-6	PSMA6	14	SNPs
Q13336	Urea transporter 1	SLC14A1	18	SNPs
Q8IVB4	Sodium/hydrogen exchanger 9	SLC9A9	3	SNPs
P04179	Superoxide dismutase [Mn], mitochondrial	SOD2	6	SNPs
P01116	GTPase KRas	KRAS	12	Somatic mutation	Immunological	Yes
P01111	GTPase NRas	NRAS	1	Somatic mutation	Immunological	Yes
P22314	Ubiquitin-like modifier-activating enzyme 1	UBA1	X	Somatic mutation	Neurologic	Yes
Q9UKU0	Long-chain-fatty-acid--CoA ligase 6	ACSL6	5	Somatic mutation
P35611	Alpha-adducin	ADD1	4	Somatic mutation
Q9BZE9	Tether containing UBX domain for GLUT4	ASPSCR1	17	Somatic mutation
P05026	Sodium/potassium-transporting ATPase subunit beta-1	ATP1B1	1	Somatic mutation
Q07812	Apoptosis regulator BAX	BAX	19	Somatic mutation
Q96EU7	C1GALT1-specific chaperone 1	C1GALT1C1	X	Somatic mutation
P27797	Calreticulin	CALR	19	Somatic mutation
Q01844	RNA-binding protein EWS	EWSR1	22	Somatic mutation
P50148	Guanine nucleotide-binding protein G(q) subunit alpha	GNAQ	9	Somatic mutation
O75874	Isocitrate dehydrogenase [NADP] cytoplasmic	IDH1	2	Somatic mutation
P11717	Cation-independent mannose-6-phosphate receptor	IGF2R	6	Somatic mutation
Q14980	Nuclear mitotic apparatus protein 1	NUMA1	11	Somatic mutation
Q13492	Phosphatidylinositol-binding clathrin assembly protein	PICALM	11	Somatic mutation
P29590	Protein PML	PML	15	Somatic mutation
P30154	Serine/threonine-protein phosphatase 2A 65 kDa regulatory subunit A beta isoform	PPP2R1B	11	Somatic mutation
Q05209	Tyrosine-protein phosphatase non-receptor type 12	PTPN12	7	Somatic mutation
Q12913	Receptor-type tyrosine-protein phosphatase eta	PTPRJ	11	Somatic mutation
Q8TDY2	RB1-inducible coiled-coil protein 1	RB1CC1	8	Somatic mutation
P61586	Transforming protein RhoA	RHOA	3	Somatic mutation
P62263	40S ribosomal protein S14	RPS14	5	Somatic mutation
O75533	Splicing factor 3B subunit 1	SF3B1	2	Somatic mutation
O75027	ATP-binding cassette sub-family B member 7, mitochondrial	ABCB7	X	XL	Hematologic
Q8NB49	Phospholipid-transporting ATPase IG	ATP11C	X	XL	Hematologic
P00740	Coagulation factor IX	F9	X	XL	Hematologic
O43895	Xaa-Pro aminopeptidase 2	XPNPEP2	X	XL	Hematologic
Q15904	V-type proton ATPase subunit S1	ATP6AP1	X	XL	Immunological	Yes
Q06187	Tyrosine-protein kinase BTK	BTK	X	XL	Immunological	Yes
P29965	CD40 ligand	CD40LG	X	XL	Immunological	Yes
P04839	Cytochrome b-245 heavy chain	CYBB	X	XL	Immunological	Yes
P11413	Glucose-6-phosphate 1-dehydrogenase	G6PD	X	XL	Immunological	Yes
Q9Y6K9	NF-kappa-B essential modulator	IKBKG	X	XL	Immunological	Yes
Q9H0U3	Magnesium transporter protein 1	MAGT1	X	XL	Immunological	Yes
P26038	Moesin	MSN	X	XL	Immunological	Yes
P42768	Wiskott-Aldrich syndrome protein	WAS	X	XL	Immunological	Yes
P33897	ATP-binding cassette sub-family D member 1	ABCD1	X	XL	Metabolic
O75787	Renin receptor	ATP6AP2	X	XL	Metabolic
P32189	Glycerol kinase	GK	X	XL	Metabolic
P00492	Hypoxanthine-guanine phosphoribosyltransferase	HPRT1	X	XL	Metabolic
Q99714	3-hydroxyacyl-CoA dehydrogenase type-2	HSD17B10	X	XL	Metabolic
Q15738	Sterol-4-alpha-carboxylate 3-dehydrogenase, decarboxylating	NSDHL	X	XL	Metabolic
P00480	Ornithine carbamoyltransferase, mitochondrial	OTC	X	XL	Metabolic
P00558	Phosphoglycerate kinase 1	PGK1	X	XL	Metabolic
P46019	Phosphorylase b kinase regulatory subunit alpha, liver isoform	PHKA2	X	XL	Metabolic
P05543	Thyroxine-binding globulin	SERPINA7	X	XL	Metabolic
P51571	Translocon-associated protein subunit delta	SSR4	X	XL	Metabolic
O60488	Long-chain-fatty-acid--CoA ligase 4	ACSL4	X	XL	Neurologic
O95831	Apoptosis-inducing factor 1, mitochondrial	AIFM1	X	XL	Neurologic
Q04656	Copper-transporting ATPase 1	ATP7A	X	XL	Neurologic
P51572	B-cell receptor-associated protein 31	BCAP31	X	XL	Neurologic
P51793	H(+)/Cl(-) exchange transporter 4	CLCN4	X	XL	Neurologic
O15247	Chloride intracellular channel protein 2	CLIC2	X	XL	Neurologic
Q13620	Cullin-4B	CUL4B	X	XL	Neurologic
O00571	ATP-dependent RNA helicase DDX3X	DDX3X	X	XL	Neurologic
Q15125	3-beta-hydroxysteroid-Delta(8),Delta(7)-isomerase	EBP	X	XL	Neurologic
P41091	Eukaryotic translation initiation factor 2 subunit 3	EIF2S3	X	XL	Neurologic
P50402	Emerin	EMD	X	XL	Neurologic
P31150	Rab GDP dissociation inhibitor alpha	GDI1	X	XL	Neurologic
P55795	Heterogeneous nuclear ribonucleoprotein H2	HNRNPH2	X	XL	Neurologic
Q7Z6Z7	E3 ubiquitin-protein ligase HUWE1	HUWE1	X	XL	Neurologic
P13473	Lysosome-associated membrane glycoprotein 2	LAMP2	X	XL	Neurologic
Q13496	Myotubularin	MTM1	X	XL	Neurologic
O15294	UDP-N-acetylglucosamine--peptide N-acetylglucosaminyltransferase 110 kDa subunit	OGT	X	XL	Neurologic
P60891	Ribose-phosphate pyrophosphokinase 1	PRPS1	X	XL	Neurologic
P38159	RNA-binding motif protein, X chromosome	RBMX	X	XL	Neurologic
P27635	60S ribosomal protein L10	RPL10	X	XL	Neurologic
P51812	Ribosomal protein S6 kinase alpha-3	RPS6KA3	X	XL	Neurologic
Q92581	Sodium/hydrogen exchanger 6	SLC9A6	X	XL	Neurologic
P52788	Spermine synthase	SMS	X	XL	Neurologic
Q9UHD9	Ubiquilin-2	UBQLN2	X	XL	Neurologic
Q3ZAQ7	Vacuolar ATPase assembly integral membrane protein VMA21	VMA21	X	XL	Neurologic
Q9Y484	WD repeat domain phosphoinositide-interacting protein 4	WDR45	X	XL	Neurologic
P51811	Membrane transport protein XK	XK	X	XL	Neurologic
O60826	Coiled-coil domain-containing protein 22	CCDC22	X	XL	Others
P98172	Ephrin-B1	EFNB1	X	XL	Others
P21333	Filamin-A	FLNA	X	XL	Others
P53701	Cytochrome c-type heme lyase	HCCS	X	XL	Others
Q9UBN7	Histone deacetylase 6	HDAC6	X	XL	Others
P78318	Immunoglobulin-binding protein 1	IGBP1	X	XL	Others
Q9UNF1	Melanoma-associated antigen D2	MAGED2	X	XL	Others
O75695	Protein XRP2	RP2	X	XL	Others
Q14683	Structural maintenance of chromosomes protein 1A	SMC1A	X	XL	Others

## Sheet: Data Legend
List of proteins identified in every healthy newborn sample that are included in the OMIM database. The list includes identified proteins with peptide and protein false discovery rates < 1%. AD, autosomal dominant; AR, autosomal recessive; ARLOF, autosomal recessive loss of function; XL, X-linked; IUIS2022, 2022 Classification of Human Inborn Errors of Immunity by the International Union of Immun…
